# Supplementary material for: Key regulators control distinct transcriptional programmes in blood progenitor and mast cells
Source: EMBO J. 2014 Apr 23;33(11):1212–26. doi: 10.1002/embj.201386825 (PMC4168288; doi:10.1002/embj.201386825)
Supplement: Supplementary file 18 [file embj0033-1212-sd18.xlsx]

## Sheet: Table EVI
Table S6 – Full results table for Generalized Additive Model showing the significance of smooth terms.
Significance codes: 0.001 → ‘***’, 0.01 → ‘**’, 0.05 → ‘*’, 0.1 → ‘.’, 1 → ‘’
Model	Predictor Variables	edf	Ref.df	F	p.value	Significance
GAM (≥2TF)	s(Ctcf)	6.767	7.599	21.82	<2e-16	***
	s(E2a)	4.002	4.985	19.623	<2e-16	***
	s(Erg)	7.714	7.973	142.661	<2e-16	***
	s(Fli1)	5.169	6.262	6.494	4.63e-07	***
	s(Gata2)	3.656	4.67	7.563	9.23e-07	***
	s(Lmo2)	5.201	6.354	4.344	0.000155	***
	s(Meis1)	4.52	5.579	4.845	9.96e-05	***
	s(Pu.1)	5.204	6.298	30.704	<2e-16	***
	s(Runx1)	4.789	5.856	6.972	2.79e-07	***
	s(Scl)	4.327	5.401	6.493	2.32e-06	***
GAM (≥2TF)	s(CTCF_diffscore)	0.01019	9	0.001	0.277521
	s(E2A_diffscore)	1.97502	9	0.603	4.06e-05	***
	s(ERG_diffscore)	3.18904	9	0.928	3.04e-05	***
	s(Fli1_diffscore)	0.879647	9	0.233	0.016491	*
	s(Gata2_diffscore)	0.397249	9	0.072	0.107367
	s(LMO2_diffscore)	0.682115	9	0.235	0.016768	*
	s(Meis1_diffscore)	0.009531	9	0.001	0.282503
	s(PU1_diffscore)	0.813884	9	0.449	0.003697	**
	s(Runx1_diffscore)	0.003595	9	0	0.2691
	s(Scl_diffscore)	0.025618	9	0.002	0.225624
	s(CTCF_diffscore,E2A_diffscore)	13.2406	27	1.307	4.98e-06	***
	s(CTCF_diffscore,ERG_diffscore)	15.9125	27	2.407	7.88e-13	***
	s(CTCF_diffscore,Fli1_diffscore)	5.30667	27	0.316	0.02904	*
	s(CTCF_diffscore,Gata2_diffscore)	7.11812	27	0.504	0.007142	**
	s(CTCF_diffscore,LMO2_diffscore)	10.9187	27	0.948	5.47e-05	***
	s(CTCF_diffscore,Meis1_diffscore)	6.60956	27	0.514	0.001004	**
	s(CTCF_diffscore,PU1_diffscore)	13.7359	27	1.712	3.86e-09	***
	s(CTCF_diffscore,Runx1_diffscore)	1.71162	27	0.087	0.128691
	s(CTCF_diffscore,Scl_diffscore)	9.04705	27	0.663	0.000747	***
	s(E2A_diffscore,ERG_diffscore)	10.7335	27	1.437	9.49e-09	***
	s(E2A_diffscore,Fli1_diffscore)	9.73703	27	1.057	3.42e-06	***
	s(E2A_diffscore,Gata2_diffscore)	10.3031	27	1.088	9.27e-06	***
	s(E2A_diffscore,LMO2_diffscore)	1.45768	27	0.074	0.13257
	s(E2A_diffscore,Meis1_diffscore)	2.07646	27	0.097	0.129815
	s(E2A_diffscore,PU1_diffscore)	10.7122	27	1.069	1.15e-05	***
	s(E2A_diffscore,Runx1_diffscore)	11.1713	27	1.237	1.92e-06	***
	s(E2A_diffscore,Scl_diffscore)	6.81762	27	0.438	0.009988	**
	s(ERG_diffscore,Fli1_diffscore)	12.5467	27	1.876	3.47e-11	***
	s(ERG_diffscore,Gata2_diffscore)	10.4276	27	0.803	0.000653	***
	s(ERG_diffscore,LMO2_diffscore)	12.1499	27	1.131	8.4e-06	***
	s(ERG_diffscore,Meis1_diffscore)	12.3342	27	0.93	9.1e-05	***
	s(ERG_diffscore,PU1_diffscore)	7.62596	27	0.585	0.001872	**
	s(ERG_diffscore,Runx1_diffscore)	12.8395	27	1.125	2.79e-05	***
	s(ERG_diffscore,Scl_diffscore)	2.69648	27	0.125	0.105559
	s(Fli1_diffscore,Gata2_diffscore)	9.44503	27	0.871	0.00015	***
	s(Fli1_diffscore,LMO2_diffscore)	0.039036	27	0.001	0.349881
	s(Fli1_diffscore,Meis1_diffscore)	9.22146	27	0.685	0.000595	***
	s(Fli1_diffscore,PU1_diffscore)	0.011008	27	0	0.431687
	s(Fli1_diffscore,Runx1_diffscore)	6.40599	27	0.493	0.003609	**
	s(Fli1_diffscore,Scl_diffscore)	0.347369	27	0.013	0.210537
	s(Gata2_diffscore,LMO2_diffscore)	7.26814	27	0.602	0.001792	**
	s(Gata2_diffscore,Meis1_diffscore)	0.008365	27	0	0.587127
	s(Gata2_diffscore,PU1_diffscore)	7.64837	27	0.6	0.002261	**
	s(Gata2_diffscore,Runx1_diffscore)	11.7591	27	1.001	0.000195	***
	s(Gata2_diffscore,Scl_diffscore)	9.34524	27	0.682	0.000967	***
	s(LMO2_diffscore,Meis1_diffscore)	0.014663	27	0	0.367471
	s(LMO2_diffscore,PU1_diffscore)	1.98055	27	0.109	0.092637	.
	s(LMO2_diffscore,Runx1_diffscore)	0.004562	27	0	0.595734
	s(LMO2_diffscore,Scl_diffscore)	0.482277	27	0.019	0.203953
	s(Meis1_diffscore,PU1_diffscore)	0.009497	27	0	0.606052
	s(Meis1_diffscore,Runx1_diffscore)	0.006957	27	0	0.514632
	s(Meis1_diffscore,Scl_diffscore)	5.39711	27	0.302	0.02132	*
	s(PU1_diffscore,Runx1_diffscore)	6.79342	27	0.603	0.000607	***
	s(PU1_diffscore,Scl_diffscore)	0.022909	27	0.001	0.288958
	s(Runx1_diffscore,Scl_diffscore)	12.1051	27	1.085	8.89e-06	***
