# Supplementary material for: Key regulators control distinct transcriptional programmes in blood progenitor and mast cells
Source: EMBO J. 2014 Apr 23;33(11):1212–26. doi: 10.1002/embj.201386825 (PMC4168288; doi:10.1002/embj.201386825)
Supplement: Supplementary file 21 [file embj0033-1212-sd21.xlsx]

## Sheet: GAM_results_full
Table S9 – Full results table for Generalized Additive Model including Mitf and c-Fos showing the significance of smooth terms.
Significance codes: 0.001 → ‘***’, 0.01 → ‘**’, 0.05 → ‘*’, 0.1 → ‘.’, 1 → ‘’
Model	Predictor Variables	edf	Ref.df	F	p.value	Significance
GAM (≥2TF)	s(CTCF_diffscore)	3.824	9	15.335	<2e-16	***
	s(E2A_diffscore)	3.816	9	9.158	<2e-16	***
	s(ERG_diffscore)	7.632	9	97.026	<2e-16	***
	s(Fli1_diffscore)	4.69	9	4.684	1.79e-09	***
	s(Gata2_diffscore)	1.829	9	1.259	0.00083	***
	s(LMO2_diffscore)	5.349	9	4.199	7.72e-08	***
	s(Meis1_diffscore)	6.953	9	11.969	<2e-16	***
	s(PU1_diffscore)	5.694	9	14.416	<2e-16	***
	s(Runx1_diffscore)	2.467	9	2.464	3.61e-06	***
	s(Scl_diffscore)	5.431	9	3.284	5.49e-06	***
	s(cFos_diffscore)	2.997	9	3.814	2.29e-08	***
	s(MITF_diffscore)	2.283	9	1.912	9.18e-05	***
GAM (≥2TF)	s(CTCF_diffscore)	1.89953	2.159	0.281	0.771566
	s(E2A_diffscore)	1.01178	1.014	0.566	0.453278
	s(ERG_diffscore)	1.01087	1.013	9.294	0.002237	**
	s(Fli1_diffscore)	1.00097	1.001	3.9	0.048274	*
	s(Gata2_diffscore)	1.00495	1.006	0.162	0.688494
	s(LMO2_diffscore)	1.004	1.005	1.77	0.183143
	s(Meis1_diffscore)	1.01553	1.02	0.017	0.900858
	s(PU1_diffscore)	1.01299	1.015	3.975	0.045591	*
	s(Runx1_diffscore)	1.00185	1.002	0.001	0.969768
	s(Scl_diffscore)	1.01932	1.024	1.183	0.276344
	s(cFos_diffscore)	1.00632	1.008	0.003	0.954293
	s(MITF_diffscore)	1.00538	1.006	0.354	0.553491
	s(CTCF_diffscore,E2A_diffscore)	11.2332	27	0.951	0.000102	***
	s(CTCF_diffscore,ERG_diffscore)	17.786	27	3.773	<2e-16	***
	s(CTCF_diffscore,Fli1_diffscore)	2.32917	27	0.109	0.129025
	s(CTCF_diffscore,Gata2_diffscore)	2.58755	27	0.141	0.09062	.
	s(CTCF_diffscore,LMO2_diffscore)	8.87565	27	0.703	0.000977	***
	s(CTCF_diffscore,Meis1_diffscore)	9.75193	27	0.646	0.001487	**
	s(CTCF_diffscore,PU1_diffscore)	15.2061	27	2.258	1.13e-11	***
	s(CTCF_diffscore,Runx1_diffscore)	5.27418	27	0.431	0.00158	**
	s(CTCF_diffscore,Scl_diffscore)	4.66886	27	0.264	0.025348	*
	s(E2A_diffscore,ERG_diffscore)	9.30042	27	1.058	7.29e-07	***
	s(E2A_diffscore,Fli1_diffscore)	6.28282	27	0.48	0.002491	**
	s(E2A_diffscore,Gata2_diffscore)	6.15457	27	0.437	0.007695	**
	s(E2A_diffscore,LMO2_diffscore)	3.07353	27	0.201	0.038154	*
	s(E2A_diffscore,Meis1_diffscore)	3.31383	27	0.197	0.016595	*
	s(E2A_diffscore,PU1_diffscore)	5.09156	27	0.324	0.023608	*
	s(E2A_diffscore,Runx1_diffscore)	2.58885	27	0.119	0.137719
	s(E2A_diffscore,Scl_diffscore)	7.30047	27	0.393	0.024837	*
	s(ERG_diffscore,Fli1_diffscore)	14.0109	27	2.006	1.19e-11	***
	s(ERG_diffscore,Gata2_diffscore)	14.5945	27	1.383	9.58e-07	***
	s(ERG_diffscore,LMO2_diffscore)	9.7833	27	0.822	0.000394	***
	s(ERG_diffscore,Meis1_diffscore)	8.60869	27	0.482	0.008947	**
	s(ERG_diffscore,PU1_diffscore)	10.9988	27	1.083	9.01e-06	***
	s(ERG_diffscore,Runx1_diffscore)	0.010998	27	0	0.325815
	s(ERG_diffscore,Scl_diffscore)	0.043991	27	0.001	0.276203
	s(Fli1_diffscore,Gata2_diffscore)	3.67395	27	0.171	0.142601
	s(Fli1_diffscore,LMO2_diffscore)	0.007807	27	0	0.50895
	s(Fli1_diffscore,Meis1_diffscore)	2.30127	27	0.102	0.063286	.
	s(Fli1_diffscore,PU1_diffscore)	9.76273	27	0.749	0.00084	***
	s(Fli1_diffscore,Runx1_diffscore)	7.91125	27	0.638	0.001048	**
	s(Fli1_diffscore,Scl_diffscore)	5.48544	27	0.286	0.036302	*
	s(Gata2_diffscore,LMO2_diffscore)	10.6793	27	0.826	0.001181	**
	s(Gata2_diffscore,Meis1_diffscore)	4.22681	27	0.247	0.009414	**
	s(Gata2_diffscore,PU1_diffscore)	3.87923	27	0.205	0.090594	.
	s(Gata2_diffscore,Runx1_diffscore)	7.24758	27	0.491	0.00744	**
	s(Gata2_diffscore,Scl_diffscore)	0.010412	27	0	0.363842
	s(LMO2_diffscore,Meis1_diffscore)	13.5589	27	1.079	1.15e-05	***
	s(LMO2_diffscore,PU1_diffscore)	7.20289	27	0.493	0.010932	*
	s(LMO2_diffscore,Runx1_diffscore)	2.51288	27	0.132	0.10719
	s(LMO2_diffscore,Scl_diffscore)	2.24434	27	0.119	0.082095	.
	s(Meis1_diffscore,PU1_diffscore)	11.0695	27	0.842	7.82e-05	***
	s(Meis1_diffscore,Runx1_diffscore)	0.018089	27	0.001	0.218625
	s(Meis1_diffscore,Scl_diffscore)	2.60343	27	0.111	0.085791	.
	s(PU1_diffscore,Runx1_diffscore)	6.30624	27	0.483	0.002712	**
	s(PU1_diffscore,Scl_diffscore)	6.84442	27	0.434	0.007048	**
	s(Runx1_diffscore,Scl_diffscore)	8.78479	27	0.561	0.001858	**
	s(cFos_diffscore,CTCF_diffscore)	0.010293	27	0	0.3076
	s(cFos_diffscore,E2A_diffscore)	0.730082	27	0.03	0.195157
	s(cFos_diffscore,ERG_diffscore)	3.66014	27	0.196	0.051141	.
	s(cFos_diffscore,Fli1_diffscore)	0.007476	27	0	0.719416
	s(cFos_diffscore,Gata2_diffscore)	0.002556	27	0	0.891122
	s(cFos_diffscore,LMO2_diffscore)	0.004069	27	0	0.629047
	s(cFos_diffscore,Meis1_diffscore)	3.81214	27	0.254	0.005616	**
	s(cFos_diffscore,PU1_diffscore)	0.000957	27	0	0.453276
	s(cFos_diffscore,Runx1_diffscore)	0.037195	27	0.001	0.252501
	s(cFos_diffscore,Scl_diffscore)	0.006353	27	0	0.578184
	s(MITF_diffscore,CTCF_diffscore)	0.007902	27	0	0.736849
	s(MITF_diffscore,E2A_diffscore)	7.7469	27	0.587	0.002012	**
	s(MITF_diffscore,ERG_diffscore)	11.0508	27	0.877	0.000116	***
	s(MITF_diffscore,Fli1_diffscore)	0.037825	27	0.001	0.32858
	s(MITF_diffscore,Gata2_diffscore)	0.003805	27	0	0.626521
	s(MITF_diffscore,LMO2_diffscore)	0.003611	27	0	1
	s(MITF_diffscore,Meis1_diffscore)	4.35869	27	0.244	0.021208	*
	s(MITF_diffscore,PU1_diffscore)	0.003826	27	0	0.660729
	s(MITF_diffscore,Runx1_diffscore)	5.79056	27	0.335	0.026295	*
	s(MITF_diffscore,Scl_diffscore)	0.163769	27	0.006	0.265371
	s(cFos_diffscore,MITF_diffscore)	0.004604	27	0	0.826523
