# Supplementary material for: Key regulators control distinct transcriptional programmes in blood progenitor and mast cells
Source: EMBO J. 2014 Apr 23;33(11):1212–26. doi: 10.1002/embj.201386825 (PMC4168288; doi:10.1002/embj.201386825)
Supplement: Supplementary file 22 [file embj0033-1212-sd22.xlsx]

## Sheet: Table EX
Table S10 – shRNA and RNA-seq differential gene expression levels in HPC7 and mast cells.
Genes in this table with non-zero values in the ‘logFC_xxx’ column satisfy 2 criteria: (1) significant differential expression (p-value≤0.05, fold change≥1.3) in either of the knock-downs, (2) direct targets of the knocked down TF identified from ChIP-Seq data.
			RNAseq				shRNA microarray log fold change
gene_id	gene	locus	mast_fpkm	HPC7_fpkm	log2_fold_change	q_value	logFC_pu1	logFC_scl	logFC_mitf	logFC_gata1	logFC_gata2	logFC_lmo2	logFC_erg	logFC_ldb1	logFC_fli1	logFC_e2a	logFC_runx1
XLOC_000001	Lypla1	chr1:4797921-4838264	49.8109	69.046	0.471098	0.311474	0.59365	0	0	0	0	0	0	0	0.652248	0	0
XLOC_000003	Atp6v1h	chr1:5073059-5153006	45.5695	42.6604	-0.095172	0.883173	0	0	0	0	0	0	0.387637	0	0.87291	0	0.276781
XLOC_000024	Tmem70	chr1:16655271-16668356	6.29601	17.3022	1.45845	0.000371986	0	0	0	0	0	0	0	0	0.331884	0	0
XLOC_000037	Gsta3	chr1:21230669-21255640	0.0558018	0.107631	0.947705	1	0	0	0	0	0.124584	0	0	0	0	0	0.526668
XLOC_000043	B3gat2	chr1:23768764-23929152	1.21162	1.58942	0.391561	0.751393	0	0	0	0	0	0.139327	0	0	0	0	0.233335
XLOC_000053	Imp4	chr1:34496673-34502592	17.915	30.2532	0.755922	0.0194962	0	0	0	0	0	0	0	0	0.318477	0	0
XLOC_000058	Arhgef4	chr1:34858566-34870056	2.02136	4.40874	1.12504	0.0378075	0	0	0	0	0.343308	0	0.404681	0	0.924131	0	0.308895
XLOC_000059	Plekhb2	chr1:34906803-34936430	15.1264	0.0572224	-8.04628	0	0	0	0	0	0	0	0	0	0	0	0.676027
XLOC_000061	Arid5a	chr1:36361998-36426026	3.42646	3.30591	-0.0516698	0.946987	0	0	0	0	0	0	0.263831	0	0.328938	0	0
XLOC_000063	Cnnm3	chr1:36568720-36585082	4.70696	8.78075	0.899548	0.0117551	0	0	0	0.0952704	0	0	0	0	0	0	0
XLOC_000072	Mrpl30	chr1:37947311-37955191	31.668	74.495	1.23412	0.00286343	0	0	0	0	0	0	0.155937	0	-0.374735	0	0.3297
XLOC_000075	Pdcl3	chr1:39044658-39054081	24.1654	31.3982	0.377737	0.296528	0	0	0	0	0	0	0	0	0.270079	0	0
XLOC_000077	Rpl31	chr1:39424695-39535592	373.45	796.45	1.09267	0.00162334	0	0	0	0	0.112266	0	0	0	0.124348	0	0
XLOC_000078	D1Bwg0212e	chr1:39592520-39603722	9.93419	23.2609	1.22743	0.000150782	0	0	0	0.227902	0	0	0	0	0.192101	0	-0.143414
XLOC_000079	Map4k4	chr1:39957757-40083155	33.3485	31.8332	-0.0670908	0.875563	0	0	0	0	0	0	0	0	0	0	0.313456
XLOC_000087	Il18rap	chr1:40572187-40608550	5.37578	12.1228	1.17317	0.000777614	0.264252	0	0.241984	0	0.36329	0	0	0	0	0	0
XLOC_000098	Tpp2	chr1:43989867-44059816	18.9322	37.804	0.997696	0.00296284	0	0	0	0	0	0	0	0	0.41468	0	-0.211102
XLOC_000103	Wdr75	chr1:45852341-45880458	9.69847	45.1936	2.22029	6.44285e-13	0	0	0	0	0.38302	0	0.506144	0	0.622642	0	0.316662
XLOC_000116	Coq10b	chr1:55109613-55129546	8.1552	4.28527	-0.928334	0.0365869	0.570265	0	0	0	0	0.890416	0.443077	0	0.637315	0	0.509558
XLOC_000119	Mars2	chr1:55294020-55300746	1.37425	2.80635	1.03005	0.0712368	0	0	0	0	0	0	0	0	0.30437	0	0
XLOC_000123	9430016H08Rik	chr1:57445087-57472802	6.27169	15.8835	1.34061	0.00438492	0	0	0	0	0	0.217141	0	0	0	0	0
XLOC_000130	Bzw1	chr1:58449797-58464197	69.1218	89.8961	0.379117	0.298383	0.208607	0	0	0	0	0.284075	0.44236	0	0.98341	0	0.601273
XLOC_000137	Fzd7	chr1:59538990-59543799	4.6609	6.63962	0.510492	0.1603	0	0	0	0	0	0.254223	0	0	0	0	0.2761
XLOC_000147	Abi2	chr1:60466462-60538721	6.01186	14.816	1.30127	0.000136189	0.912331	0	0	0.137052	0.46544	0	0.606437	0	0.570601	0	0
XLOC_000161	Klf7	chr1:64076332-64168847	0.251005	2.57271	3.3575	0.0663117	-0.215629	0	0	0	0	0.367549	0.34127	0.585739	0.320607	0.309058	0
XLOC_000162	Creb1	chr1:64579377-64651122	4.85107	9.42053	0.957504	0.00418007	0	0	0	0.0841728	0.0849781	0	0	-0.106798	-0.164962	0	0.183579
XLOC_000163	Ccnyl1	chr1:64737918-64772216	2.18192	6.81706	1.64355	5.2011e-05	0.0948042	0	0	0	0	0	0	0	0	0	0
XLOC_000173	Atic	chr1:71603729-71625977	26.2095	111.144	2.08426	2.28632e-13	0	0	0	0.193846	0.272389	0.293962	0.287279	0	0	0	0
XLOC_000179	Smarcal1	chr1:72629807-72683364	4.47019	6.31948	0.499469	0.156141	0	0	0	0	0	0	0	0	0.219288	0	0
XLOC_000190	Slc11a1	chr1:74421776-74432625	0.0642344	0.0134112	-2.2599	1	0	0	0	0	0	0	0.149036	1.20137	1.24385	0	0.28546
XLOC_000191	Ctdsp1	chr1:74438182-74443871	48.2766	77.6549	0.685753	0.0271372	0	0	0	0.0982213	0	0	0	0	0.774687	0	0
XLOC_000196	Bcs1l	chr1:74634899-74639017	10.3643	18.0906	0.803619	0.0404453	-0.229574	0	0	0	0	0	0	0	0.275339	0	0
XLOC_000203	Fam134a	chr1:75139359-75144483	28.0237	41.709	0.573712	0.068446	0	0	0	0	0	0	0	0	0.417833	0	0
XLOC_000204	Zfand2b	chr1:75165219-75168200	17.2353	19.0877	0.147275	0.756478	0	0	0	0	0	0	0.228006	0	0.662603	0	0.399907
XLOC_000205	Ankzf1	chr1:75177439-75207353	6.41168	11.0191	0.781232	0.286246	0	0	0	0	0	0	0	0	0	0	0.332216
XLOC_000207	Dnajb2	chr1:75232997-75242267	4.02952	3.95647	-0.0263935	0.968925	0	0	0	0	0.231077	0.504903	0	0	0	0	0.633436
XLOC_000210	Gmppa	chr1:75432517-75439755	38.773	26.9256	-0.526075	0.179575	0	0	0	0	0	0	0	0	0	0	0.518272
XLOC_000214	Stk11ip	chr1:75518103-75533910	7.83733	15.6728	0.99983	0.00589856	0	0	0	0	0	0	0	0	0.34665	0	0
XLOC_000215	Slc4a3	chr1:75542840-75556006	0.0436242	0	-1.79769e+308	1	0	0	0	0	0	0	0	0	0.253733	0	0
XLOC_000225	Rhbdd1	chr1:82313153-82441941	9.83184	6.41217	-0.616649	0.082584	0	0	0	0	0	0	0.958776	0	0.959782	0	0
XLOC_000227	Mff	chr1:82721470-82749104	26.3372	47.1415	0.839897	0.0166331	0	0	0	0	0	0	0	0	0.173483	0	0
XLOC_000228	Agfg1	chr1:82836041-82898277	15.7696	25.9817	0.720355	0.0478886	0.444919	0	0	0	0	0.318156	0	0	-0.688828	0	0.232006
XLOC_000235	Sp100	chr1:87546268-87606346	17.1456	3.0915	-2.47146	2.73253e-07	0	0	0	0	0.141257	0.185674	0	0.260568	0	0	0
XLOC_000249	Cops7b	chr1:88479414-88503075	8.56904	18.071	1.07647	0.00412233	0	0	0	0	0	0	0	0	0.305208	0	0
XLOC_000250	Dis3l2	chr1:88600364-88946672	10.1853	5.82946	-0.805047	0.0281703	0	0	0	0	0	0	0	0	0.284302	0	0
XLOC_000255	Eif4e2	chr1:89110440-89137063	75.1414	114.197	0.60385	0.168899	0	0	0	0	0	0	0	0	0.645109	0	0
XLOC_000261	Atg16l1	chr1:89652585-89689003	7.15787	11.4437	0.676954	0.0631811	0	0	0	0	0	0	0	0.369969	0.523965	0	0
XLOC_000263	Sag	chr1:89700254-89741732	0.158172	0.114439	-0.466917	1	0	0	0.460008	0	0	0	0.851253	0	1.09681	0	0.806844
XLOC_000264	Dgkd	chr1:89749861-89841064	14.9362	18.4871	0.3077	0.353722	0	0	0	0	0.490926	0.437965	0.705091	0.837028	0.757996	0	0.893983
XLOC_000265	Ugt1a10	chr1:89951985-90117371	0.00694904	18.3877	11.3696	0.00154655	0	0	0	0	0	0	0	0	0	0	0.968174
XLOC_000265	Ugt1a7c	chr1:89951985-90117371	0.00694904	18.3877	11.3696	0.00154655	0	0	0	0	0	0	0	0	0	0	0.124778
XLOC_000273	Agap1	chr1:91351385-91791857	2.3726	6.14162	1.37215	8.3113e-05	0.181168	0	-0.262714	0	0	0.589177	0.427262	0.622684	0.340208	0	0.572519
XLOC_000276	Cops8	chr1:92499999-92509916	18.4725	28.596	0.630437	0.0613801	0	0	0	0	0	0	0	0	0.328226	0	0
XLOC_000280	Lrrfip1	chr1:92895303-93025521	26.1003	36.6486	0.489693	0.194558	0	0	0	0.15196	0.176928	0	0	0	0	0	0
XLOC_000282	Ramp1	chr1:93076398-93121773	0.21498	0.0254572	-3.07805	1	0.304304	0	0	0	0.14873	0	-0.136489	0	0.217487	0	0
XLOC_000283	Scly	chr1:93146895-93217657	37.1053	44.5721	0.264513	0.543811	0	0	0	0	0.182435	0	0.193532	0	0.435266	0	0
XLOC_000283	Ube2f	chr1:93146895-93217657	37.1053	44.5721	0.264513	0.543811	0.41382	0	0	0	0	0.444292	0.461408	0	0.363907	0	0.430678
XLOC_000288	Asb1	chr1:93437111-93456271	6.17774	2.53891	-1.28287	0.000453904	0	0	0	0	0	0	0	0.16059	0.132515	0	-0.194615
XLOC_000296	Gpc1	chr1:94728262-94756784	2.45925	0.0904824	-4.76444	2.61111e-07	0	0	0	0	0	0	1.49222	0	1.70266	0	1.04106
XLOC_000300	Capn10	chr1:94830119-94847167	2.51065	5.58373	1.15317	0.0326137	0	0	0	0	0	0	0.209368	0	0.164831	0	0
XLOC_000308	Farp2	chr1:95408680-95532324	0.565829	0.103105	-2.45625	0.483264	0	0	0	0	0	0	0	0	0.196241	0	0
XLOC_000335	Serpinb2	chr1:109407999-109422177	3.69837	0.499093	-2.88951	3.34002e-08	0.858867	0.394075	0.910997	0.278497	0.704754	0.283352	0.406015	-0.703333	-0.50881	0.805447	0.757881
XLOC_000340	Mki67ip	chr1:120218419-120230408	23.3128	81.7909	1.81082	1.1341e-09	0.214371	0	0	0	0	0	0	0	0	0	0
XLOC_000341	Clasp1	chr1:120285634-120506952	7.28844	19.6011	1.42725	8.00908e-06	0	0	0	0	0.107829	0	0	0.291996	0.149972	-0.130683	-0.117218
XLOC_000345	3110009E18Rik	chr1:122017752-122084766	67.8769	75.814	0.159543	0.744686	0	0	0	0	0	0	0	0	0	0	0.27445
XLOC_000354	Ccnt2	chr1:129670740-129704636	12.7687	20.8699	0.708807	0.0529768	0	0	0	0	0	0.369846	0.163892	0	0.281463	0	0.171927
XLOC_000377	Elk4	chr1:133904181-133922261	9.40542	7.02622	-0.420742	0.24599	0.12606	0	0	0	0	0	0.128878	0	0.145709	0	0.218408
XLOC_000385	Rbbp5	chr1:134373943-134405218	11.4575	26.8569	1.229	0.000466344	0	0	0	0	0	0	0	0	0.17989	0	0.310676
XLOC_000388	Ppp1r15b	chr1:135027742-135036377	19.661	19.7381	0.00564142	0.990183	0	0	0	0	0.138143	0.135548	0.274867	0	0.297463	0	0.218773
XLOC_000400	Cyb5r1	chr1:136302136-136308319	11.8113	26.5643	1.16932	0.00333761	0	0	0	0	0	0	0	0	2.37526	0	2.2527
XLOC_000403	Rabif	chr1:136391201-136405297	12.6586	17.1132	0.434991	0.286779	0.144997	0	0	0	0	0	0	0	-0.176881	0	0.235083
XLOC_000408	Arl8a	chr1:137043410-137052845	78.941	43.4851	-0.860255	0.0148466	0	0	0	-0.278547	0	0.406856	0.255569	0	0.411783	0	0.357143
XLOC_000421	Zfp281	chr1:138521477-138526968	2.60284	8.42604	1.69477	2.61688e-06	0	0	0	0	0	0	0	0.429837	0.536477	0	0
XLOC_000435	Uchl5	chr1:145624207-145654596	26.9862	84.4509	1.64589	1.11755e-05	0	0	0	0.149039	0	0	0	0	0	0	0
XLOC_000442	Ivns1abp	chr1:153190477-153211872	135.918	154.201	0.182075	0.658592	0.721923	0	0	0	0	0	0	0	0	0	0
XLOC_000444	Fam129a	chr1:153418502-153569069	48.2689	21.4894	-1.16747	0.000387096	0.168589	0.203751	0.442803	0	0.340893	0.790503	0.520924	-0.377206	0	0.713897	0.666699
XLOC_000448	Arpc5	chr1:154613634-154622710	308.156	185.409	-0.732948	0.0390624	0	0	0	0	0	0	0	0	0.2551	0	0
XLOC_000452	Rgs8	chr1:155449967-155544818	1.57161	16.2458	3.36975	9.10428e-05	0	0	0	0	0	0.127118	0	0.202654	0.243723	0	0
XLOC_000458	Glul	chr1:155747074-155756844	345.149	42.2845	-3.02902	0	0	0	0	0	0	0	0	0	0.429528	0	0.154334
XLOC_000461	Acbd6	chr1:157405248-157534363	27.4784	54.9228	0.999106	0.00761552	0	0	0	0	0.216721	0	0	0	0.371017	0	0.220316
XLOC_000471	Rfwd2	chr1:161162318-161277711	8.30478	16.8508	1.02081	0.00275484	0.494124	0	0	0	0.17819	0	0.233714	0	0.432887	0	0.488105
XLOC_000483	Pigc	chr1:163872219-163909767	7.03513	6.33885	-0.150356	0.748398	0	0	0	0	0	0	0	0	0.333899	0	0
XLOC_000486	Vamp4	chr1:164500741-164529209	16.1923	20.7432	0.357328	0.523223	0	0	0.39172	0.321586	0	0	0.713321	0	1.19318	0	0.811537
XLOC_000489	Scyl3	chr1:165860194-165924912	9.3269	16.6737	0.838101	0.0358825	0.205905	0	0	0	0	0	0.309213	0	0.504556	0	0
XLOC_000495	Slc19a2	chr1:166179185-166195499	2.43783	12.9034	2.40408	2.24505e-11	-0.287559	0	0	0	0.308786	0	-0.162871	0	-0.144541	0	0.356731
XLOC_000496	4930455F23Rik	chr1:166205728-166217978	5.75746	10.6344	0.885236	0.0575956	0	0	0	0	0.433274	0	0	0	0.297072	0	0
XLOC_000497	Nme7	chr1:166237805-166388486	5.46584	13.5569	1.31051	0.0353244	0.620116	0	0	0	0.365116	0.870425	0	0	0.83177	0	0.247119
XLOC_000501	Brp44	chr1:167391338-167411345	19.4322	32.0655	0.722574	0.061898	0	0	0	0	0	0	0	0	0.402468	0	0
XLOC_000504	Creg1	chr1:167693910-167705435	87.0123	113.737	0.386409	0.224488	0	0	0.390388	0	0.409932	0.978154	0.87907	0	0.369317	0	1.01208
XLOC_000529	B4galt3	chr1:173200458-173207026	8.0852	19.0686	1.23785	0.000536042	0.154326	0	0	0	0	0	0	0	0.968301	0	0.335463
XLOC_000530	Dedd	chr1:173259275-173275776	13.0984	18.7201	0.515206	0.210888	0	0	0	0	0	0.206912	0	0	0.595584	0	0.276495
XLOC_000531	Pfdn2	chr1:173275829-173288301	40.4575	94.5755	1.22506	0.000414402	0.352259	0	0	0.382057	0.381339	0	0.487275	0	0	0	0.393432
XLOC_000533	Arhgap30	chr1:173319090-173340370	46.7693	67.0985	0.520719	0.0984222	0	0	0	0	0	0	0	0.60996	0.533136	0	0
XLOC_000538	Cd244	chr1:173488982-173537936	32.1463	6.18053	-2.37885	4.98451e-09	0	0	0.312604	0	0.33093	0.530039	0.339729	-0.150409	-0.121292	0	0.740218
XLOC_000542	Cd84	chr1:173769827-173820849	38.3805	42.968	0.16289	0.713888	0.425716	0	0.219014	0	0.32564	0	0.252376	-0.121235	0	0	0
XLOC_000550	Slamf9	chr1:174405490-174408540	0.0528237	0.154916	1.55223	1	-0.197573	0	0	0	1.229	0	0	0	2.15939	0	1.8967
XLOC_000552	Tagln2	chr1:174430376-174437506	847.959	522.418	-0.69879	0.0396893	0.155916	0	0	0	0	0.267156	0.179622	0	0	0	0
XLOC_000554	Ccdc19	chr1:174451260-174480937	1.11086	0.260308	-2.09339	0.0380179	0	0	0	0	0	0	0.266959	0.55576	0.531709	0	0.231467
XLOC_000561	Aim2	chr1:175350700-175396167	33.0855	27.5847	-0.26233	0.511452	0.202131	0	0.326802	0.146503	0.182781	0.224999	0.313764	0	0.22961	0	0.448402
XLOC_000586	Zfp238	chr1:179372697-179380897	3.88159	3.45139	-0.169468	0.745846	0	0	0	0.279903	0.815767	0	0.976227	0	1.00106	0	1.2485
XLOC_000596	Itpkb	chr1:182257099-182354960	8.02113	15.8904	0.986277	0.00733848	0.210078	0	0	0	0.369936	0	0.18989	0	0.695879	0	0.362559
XLOC_000599	Acbd3	chr1:182656173-182686359	19.8079	14.7365	-0.426677	0.224659	0	0	0	0	0	0.235954	0	0	0.596749	0	0.278782
XLOC_000600	BC031781	chr1:182781281-182798245	8.83231	18.5008	1.06672	0.0013294	0	0	0	0	0	0	0	0.511628	0.412604	0	0
XLOC_000602	Pycr2	chr1:182834404-182838219	18.9273	28.9388	0.612536	0.0772211	0	0	0	0	0	0	0	0	0.373697	0	-0.17992
XLOC_000606	Cnih4	chr1:183081061-183099125	9.41377	22.1413	1.2339	0.000109412	0.218289	0	0	0	0	0	0.353041	0	0	0	0.322184
XLOC_000608	Srp9	chr1:184054867-184062546	31.5369	38.7423	0.296867	0.406271	0.292097	0	0	0	0	0.496541	0.420123	0.63619	0.611443	0	0.539331
XLOC_000615	Dusp10	chr1:185858339-185899515	2.53802	1.12622	-1.17221	0.0193959	0	0	0	0	0	0	0	0	0.27121	0	0
XLOC_000617	Rab3gap2	chr1:187027959-187153280	8.71256	16.7096	0.939506	0.0170395	0	0	0	0	0	0	0	0	0.472025	0	0.274987
XLOC_000622	Eprs	chr1:187186973-187252234	22.361	63.7822	1.51217	1.42819e-07	0	0	0	0	0	1.05849	0.727785	0	0	0	0.975726
XLOC_000628	Gpatch2	chr1:189039389-189175308	3.32668	7.64263	1.19999	0.000887539	0	0	0	0	0.135276	0	0	0	0.178321	0	0
XLOC_000632	Angel2	chr1:192748986-192770827	10.2308	19.8817	0.958518	0.00904809	-0.126854	0	0	0	0.266371	0	0	0	-0.140914	0	0.150893
XLOC_000640	Lpgat1	chr1:193541902-193608134	13.5934	12.9082	-0.0746115	0.845774	-0.140366	0	0	0	0	0	-0.132543	0	0.279218	0	0
XLOC_000648	A130010J15Rik	chr1:194999662-195027771	1.17311	2.71003	1.20797	0.106188	0	0	0	0	0	0	0.233659	0	0	0	0.344049
XLOC_000652	Plxna2	chr1:196446022-196643062	1.02692	0.244389	-2.07107	5.4263e-06	-0.268045	0	0	0	0.155937	0	0.333634	0.484578	0.555343	0	0.330554
XLOC_000658	Mrpl15	chr1:4763278-4775809	44.9656	152.437	1.76133	1.34219e-05	0	0	0	0.0744991	0	0	0	0	0.329712	0	0.293725
XLOC_000670	Cops5	chr1:10014777-10126849	33.6424	81.0711	1.26891	0.00206594	0	0	0	0	0	0	0	0	0.170412	0	-0.12742
XLOC_000676	Tram1	chr1:13554782-13579945	61.6063	63.6964	0.0481344	0.91392	0.76837	0	0	0	0	0.595636	0	0	0	0	0
XLOC_000685	Stau2	chr1:16218890-16509383	4.09065	1.80252	-1.18232	0.0204679	0	0	0	0	0.346617	0	0.779704	0	0.962382	0	1.1032
XLOC_000702	Ogfrl1	chr1:23373262-23390014	6.80483	21.4152	1.654	2.94835e-07	0	0	0	0	0	0.385718	0.19593	0.580131	0.276489	0	0.254015
XLOC_000711	Phf3	chr1:30859186-30930706	20.2518	41.9803	1.05166	0.00143271	0	0	0	0	0.266813	0	0	0	0	0	0
XLOC_000717	Bag2	chr1:33802328-33814595	3.45792	20.3165	2.55467	4.40256e-11	0	0	0	0	0.19768	0	0	0	0	0	0
XLOC_000718	Zfp451	chr1:33818387-33871374	5.64813	19.0621	1.75487	5.00035e-05	0	0	0	0	0.209386	0	0	0	0.246219	0	0.287017
XLOC_000722	Ccdc115	chr1:34493514-34496517	69.1966	35.5366	-0.961396	0.00188598	0.748291	0	0	0	0	0.355287	0	0	-0.76224	0	0
XLOC_000729	4632411B12Rik	chr1:36361998-36426026	12.2114	21.305	0.80296	0.129859	0	0	0	0	0	0	0	0	0	0	0.272629
XLOC_000732	Ankrd39	chr1:36587030-36604075	3.32461	5.13497	0.627171	0.198612	0	0	0	0	0.15169	0.186963	0	0	-0.188006	0	0
XLOC_000735	Actr1b	chr1:36754957-36766857	16.9649	25.2289	0.572523	0.101884	0.127632	0	0	-0.136389	0	0	0	0	0.517611	0	0
XLOC_000737	6330578E17Rik	chr1:37473929-37486948	27.4423	50.775	0.88772	0.00338024	0	0	0	0	0	0.154706	0	0	0	0	0.203171
XLOC_000744	Lyg1	chr1:38003582-38014604	0	0	0	1	0	0	0	0	0	0.298463	0	0	0	0	0.142288
XLOC_000750	Tbc1d8	chr1:39424695-39535592	16.121	1.78057	-3.17853	0.0951684	0	0	0	0	0	0	0	0.41996	0.40288	0.237283	0
XLOC_000760	Tgfbrap1	chr1:43104058-43155467	5.75041	9.03028	0.651106	0.0673793	-0.270291	0	0	0	0	0	0	0	0.398643	0	0
XLOC_000761	Fhl2	chr1:43155552-43220806	3.00243	0.015971	-7.55453	0.410257	0	0	0	0	0.222655	0	0.558084	0	0.864465	0	0.424463
XLOC_000765	Kdelc1	chr1:44162836-44201616	6.18744	24.0843	1.96068	9.72338e-06	0	0	0	0	0	0	0	0	0	0	0.374853
XLOC_000769	Slc40a1	chr1:45964914-45982439	0.0147062	0.0310474	1.07805	1	0	0	0	0	0	0	0	0.830786	0.337623	0	0.399944
XLOC_000775	Gls	chr1:52220293-52290076	13.7782	18.0407	0.388862	0.342614	0.149737	0	0	0	0.25117	0.576125	0.222468	0	0.152732	0	0.332328
XLOC_000776	Nab1	chr1:52512692-52557292	22.0302	4.33725	-2.34463	3.8568e-13	0.258634	0	0	0.122976	0.135768	0	0	0	0.640881	0	0
XLOC_000785	Stk17b	chr1:53812355-53842059	53.0443	16.527	-1.68237	1.41829e-08	0	0	0	0.29738	0.342842	0.281275	0.326627	0	0.529619	0	0.68434
XLOC_000791	Hspd1	chr1:55134677-55144960	38.0492	187.759	2.30294	1.22107e-14	0	0	0	0	0	0.86819	0.550436	0	0.439758	0	0.306325
XLOC_000800	Clk1	chr1:58468831-58481129	51.0976	111.504	1.12577	0.00190301	0	0	0	0	0	0	0	0	0	0	0.758719
XLOC_000805	Trak2	chr1:58957293-59030326	12.6439	9.77071	-0.371903	0.262012	0	0	0	0	0	0	0.242604	0	0.474807	0	0
XLOC_000811	Sumo1	chr1:59696277-59727678	80.3852	164.948	1.03701	0.000533021	0.487144	0	0	0	0	0	0	0	0.3877	0	0
XLOC_000821	Klf7	chr1:64076332-64168847	5.47012	4.48952	-0.285012	0.492285	-0.215629	0	0	0	0	0.367549	0.34127	0.585739	0.320607	0.309058	0
XLOC_000824	Fzd5	chr1:64777131-64784324	0.390549	1.28269	1.7156	0.00179512	0	0	0	0	0	0.40907	0.277408	0	0.550384	0	0.541339
XLOC_000825	Plekhm3	chr1:64835694-65003398	0.148076	3.15941	4.41525	4.58084e-12	0	0	0	0	0	0	0	0	0.322418	0	0.235201
XLOC_000835	Acadl	chr1:66877426-66909841	69.4524	13.2754	-2.38727	6.27831e-15	0	0	0	0	0	0	0	0	0.354245	0	0
XLOC_000853	Aamp	chr1:74326413-74331312	58.8735	117.834	1.00106	0.0014033	0	0	0	0	0	0	0	0	0.389536	0	0
XLOC_000854	Tmbim1	chr1:74331607-74400266	13.9079	13.2204	-0.0731429	0.889654	0	0	0.35725	0	0.238378	0.204086	0.385134	0	0.671711	0	0.423979
XLOC_000855	Usp37	chr1:74455957-74634777	3.50278	11.8673	1.76042	0.00179352	0	0	0	0	0	0	0	0	0.242742	0	0.201554
XLOC_000857	Rnf25	chr1:74640325-74647971	12.3278	20.4446	0.729803	0.0637964	0	0	0	0	0	0	0	0	0.574797	0	0
XLOC_000868	Atg9a	chr1:75177439-75207353	18.5743	21.7354	0.22674	0.581245	-0.196013	0	0	0	0	0	0	0	0.306396	0	0
XLOC_000876	Chpf	chr1:75471143-75476046	0.441689	1.00753	1.18971	0.0400393	0	0	0	0	0	0	0	0	0.560584	0	0
XLOC_000880	Farsb	chr1:78306920-78485451	21.0228	60.519	1.52543	8.23981e-06	0	0	0	0	0	0	0	0	0.781027	0	0
XLOC_000882	Ap1s3	chr1:79603400-79668744	241.853	62.984	-1.94108	1.74858e-05	0	0	0	0	-0.32495	0	0	0	0.461657	0	0
XLOC_000883	Wdfy1	chr1:79698836-79758344	10.1608	16.9634	0.739406	0.27562	0	0	0	0	0	0.794012	0.944465	1.09123	1.11349	0	0.895883
XLOC_000886	Cul3	chr1:80261747-80337005	33.0556	65.977	0.997066	0.00114306	0.266806	0	0	0	0	0.141584	0	0	0	0	-0.260428
XLOC_000895	Trip12	chr1:84717657-84836392	35.2045	38.9233	0.144875	0.726466	0.216429	0	0	0.189118	0	0	0	0	0.592854	0.118893	0.246902
XLOC_000900	A630001G21Rik	chr1:87613657-87633333	7.54136	39.4622	2.38757	2.29297e-07	-0.129382	0	0	0	0	0	0.132748	0	-0.108999	0	0.290935
XLOC_000907	Pde6d	chr1:88439589-88479147	31.6494	24.3322	-0.37931	0.388029	0	0	0	0	0	0	0	0	-0.162612	0	0.294689
XLOC_000914	Usp40	chr1:89841695-89905126	5.0346	8.89467	0.821066	0.0339077	-0.381558	0	0	0	0.31054	-0.144647	0	0	0.101768	0	0.225603
XLOC_000918	Arl4c	chr1:90594800-90598766	22.8608	5.41787	-2.07708	1.07826e-10	0.433855	0	0	0.428303	0.366045	0	0.914212	0	0.725103	0	1.09544
XLOC_000929	Per2	chr1:93312558-93355918	4.70953	2.26839	-1.05392	0.00483596	0	0	-0.185857	0	0.248729	0.19784	0	0	0	0	-0.177921
XLOC_000942	Mterfd2	chr1:95195787-95202461	2.98403	6.57417	1.13955	0.00543327	0	0	0	0	0	0	0	0	0.147052	0	0
XLOC_000944	Hdlbp	chr1:95302511-95375385	69.4467	92.6231	0.415466	0.255718	0.300847	0	0	0	0	0.49551	0.441164	0	0.839457	0	0.32674
XLOC_000946	Thap4	chr1:95601967-95651415	7.88245	22.8895	1.53797	7.50303e-06	0.312084	0	0	0	0	0	0	0	0.484419	0	0
XLOC_000949	St8sia4	chr1:97484258-97564171	17.7204	25.6381	0.532872	0.482561	0	0	0	0	1.00223	0	0.397086	0	0.337395	0	1.07239
XLOC_000961	Pign	chr1:107414491-107560265	3.446	4.60883	0.419478	0.320636	0	0	0	0	0.162681	0	0	0	0.483753	0	0.157676
XLOC_000963	Bcl2	chr1:108434721-108610867	24.7254	8.53576	-1.5344	0.000247504	0	0	0.239821	0	0.229523	0.394613	0.394631	0.576587	0.43554	0.50269	0.593882
XLOC_000965	Vps4b	chr1:108667364-108693302	32.085	48.3739	0.592333	0.0545605	0	0	0	0	0	0	0	0	0.693444	0	0
XLOC_000976	Ralb	chr1:121366881-121401359	14.9877	24.0381	0.681542	0.0521706	0	0	0	0	0	0	0	0.476507	0.703114	0	0
XLOC_000985	Insig2	chr1:123200929-123229157	4.89175	4.43768	-0.140544	0.787963	0.340914	0	0	0	0.204997	0	0.233413	0	-0.227751	0	0.478268
XLOC_000989	Actr3	chr1:127289481-127332304	76.2035	197.797	1.37609	4.40407e-06	0	0	0	0	0.358943	0.531579	0.659443	0	0.741613	0	0.725502
XLOC_000998	Dars	chr1:130260283-130313993	22.9011	56.6003	1.30539	5.08864e-05	0.614127	0	0.161784	0.181153	0.278636	0	0	0	-0.778306	0	0.339262
XLOC_001010	Mapkapk2	chr1:132950280-132994151	32.2962	60.685	0.909974	0.00294301	0	0	0	0	0	0	0	0	0.633518	0	0
XLOC_001011	Dyrk3	chr1:133025017-133034811	3.3054	23.4382	2.82596	1.80239e-14	0.14678	0	0	0.0887929	0.244181	0	-0.24037	0	-0.140313	0	0
XLOC_001012	Rassf5	chr1:133070745-133141755	36.9954	25.6439	-0.528731	0.138137	0.138379	0	0	0.268383	0.128774	0	-0.149964	-0.19542	0	0	-0.129407
XLOC_001014	Srgap2	chr1:133181827-133424016	10.5329	12.4165	0.237353	0.572464	0	0	0.181194	0	0	0.343978	0.347005	0.213957	0.20411	0.322574	0.205133
XLOC_001020	Mdm4	chr1:134876271-134921982	16.0531	22.1909	0.467109	0.285398	0	0	0	0	0	0	0	0	-0.217888	0	0.229914
XLOC_001036	Ptprv	chr1:137005074-137043257	4.48257	3.6851	-0.28262	0.826795	-0.259082	0	0	0	0	-0.222469	0	0.448138	0.267411	0	0
XLOC_001041	Timm17a	chr1:137198111-137210325	17.0266	33.5104	0.976822	0.0270094	0	0	0	0	0	0	0	0	0.660797	0	0
XLOC_001044	Nav1	chr1:137331038-137588480	10.2472	17.5433	0.775695	0.674876	0	0	0	0	0	0	0.254924	0	0.170571	0	-0.282168
XLOC_001054	Ptprc	chr1:139959437-140071882	62.4588	50.845	-0.296798	0.384838	0	0	0	0	0	0.249526	0	0.376523	0.350742	0	0
XLOC_001065	Cdc73	chr1:145451918-145550046	10.1016	16.8885	0.741455	0.0485321	0	0	0	0	0	0	0	0	0.432063	0	0.295678
XLOC_001066	Trove2	chr1:145597920-145624181	1.05059	2.10801	1.00468	0.0119525	0	0	0	0	0	0	0	0	0.19855	0	0
XLOC_001069	Rgs1	chr1:146091798-146096234	71.5207	59.5909	-0.263271	0.512674	0.652763	0	0	0	0	0	0	-0.566185	0	0	0.198137
XLOC_001074	BC003331	chr1:152208440-152313295	17.313	16.4267	-0.0758202	0.955345	-0.280464	0	0	0	0	0	0	0	0.957488	0	0.342054
XLOC_001077	1200016B10Rik	chr1:153214828-153275565	7.202	9.11854	0.340406	0.360335	0.186409	0	0	0	0	0	0.129598	0	0	0	0.151723
XLOC_001079	1700025G04Rik	chr1:153731653-153937450	0.53105	4.66122	3.13379	0	0	0	0	0.565143	0.544803	-0.183583	0	0.272823	0.242085	-0.201546	0
XLOC_001082	Smg7	chr1:154654891-154749805	13.5544	36.006	1.40947	0.000127079	0	0	0	0	0.323565	0.346948	0.354077	0	0.577823	0	0.365447
XLOC_001084	Lamc1	chr1:155066051-155179916	11.6817	20.3016	0.797338	0.0229113	0	0	0	0	0	0	0.401365	0.847519	0.979045	0	0.323353
XLOC_001094	Xpr1	chr1:157122786-157264574	19.6335	12.3818	-0.665102	0.0312715	0.0932837	0	0	0	0	0	0.128627	0.297614	0.308742	0	0.224443
XLOC_001098	Tor1aip1	chr1:157851728-157915989	12.3709	15.6425	0.338522	0.573687	0	0	0	0	0	0	0	0	0.351588	0	0
XLOC_001101	Soat1	chr1:158354705-158404459	6.87828	14.1091	1.03651	0.00473342	0.129358	0	0	0.0962429	0	0	0	0	0.750615	0	0
XLOC_001102	Tor3a	chr1:158583586-158604470	5.41659	1.9961	-1.4402	0.00125135	0.137813	0	0	0	0	0	0.2124	0	-0.165146	0	0.265867
XLOC_001118	Prdx6	chr1:163170242-163181304	17.8763	84.9918	2.24927	9.00924e-14	0	0	0	0	0	0	0	0	0.241085	0	0
XLOC_001139	Atp1b1	chr1:166237805-166388486	12.9452	0.219098	-5.8847	6.92758e-05	0.625002	0	0.430713	0	0.484919	0.914259	0.45009	0	0.236603	0	0.342448
XLOC_001143	Sft2d2	chr1:167103819-167124564	12.0363	10.6271	-0.179652	0.63067	0	0	0	0.381635	0	0.472257	0.327094	0	0.505831	0	0.561014
XLOC_001148	Pou2f1	chr1:167805293-167932765	3.06494	4.0722	0.409952	0.444824	0	0	0	0	0	0	0	0	0.826126	0	0
XLOC_001151	Pogk	chr1:168309297-168339959	6.95472	3.93871	-0.820269	0.0655498	0	0	0	-0.17859	0.153809	0.442532	0.335175	0.402928	0.477837	0	0.385806
XLOC_001156	Uck2	chr1:169153023-169215258	93.8692	136.278	0.537826	0.199426	-0.134354	0	0	0	0.268037	0	0	0	0	0	0.157479
XLOC_001164	Uap1	chr1:172072128-172105077	24.6156	13.2253	-0.896276	0.0104781	0	0	0	0	0	0.355267	0	0	0	0	0.466018
XLOC_001171	Fcgr2b	chr1:172890688-172906202	32.5068	29.9296	-0.11917	0.792887	0	0	0	0.448944	0.939387	0	0	0	0.710812	0	1.5981
XLOC_001178	Ppox	chr1:173207096-173211317	12.9602	17.6254	0.443568	0.265283	0.128098	0	0	0	0	0	0	0	0	0	0
XLOC_001179	Usp21	chr1:173212083-173218092	12.7002	23.8373	0.908369	0.00758226	0	0	0	0.138025	0	0	0	0	0	0	0
XLOC_001180	Ufc1	chr1:173218694-173225113	37.747	48.1669	0.351682	0.33102	0.292036	0	0	0	0	0	0	0	-0.529703	0	0.317801
XLOC_001181	Nit1	chr1:173259275-173275776	19.7504	15.0981	-0.387519	0.517127	-0.182293	0	0	0	0	0	0.219458	0	0.267562	0	0
XLOC_001184	Ly9	chr1:173488982-173537936	4.99625	2.59552	-0.944822	0.146242	0	0	0	0	0	0	0	0	0.358523	0	0
XLOC_001186	Cd84	chr1:173769827-173820849	2.52041	2.45334	-0.0389096	0.971033	0.425716	0	0.219014	0	0.32564	0	0.252376	-0.121235	0	0	0
XLOC_001189	Ncstn	chr1:173996143-174052463	38.8855	36.3728	-0.0963713	0.915154	0	0	0	0	0	0	0	0	0.374667	0	0
XLOC_001190	Pea15a	chr1:174126859-174136912	40.1275	11.2604	-1.83333	3.07609e-09	0.587048	0	0	0	0	0.473369	0.346992	0	-0.702332	0	0.368502
XLOC_001199	Dusp23	chr1:174560899-174563105	28.0256	1.25636	-4.47943	0	0.255187	0	0.265793	0	0.356696	0.269629	0.578556	0	0.640131	0	0.571202
XLOC_001205	Cadm3	chr1:175262016-175297826	31.6244	0.0369862	-9.73983	1.86687e-11	0.164067	0	0	0	-0.26861	0.170008	0.101101	0	0.274764	0	-0.156705
XLOC_001205	Darc	chr1:175262016-175297826	31.6244	0.0369862	-9.73983	1.86687e-11	0.61667	0.217265	0	0.250762	-0.267036	0	0.206917	0.169758	0.38475	0.276202	-0.36209
XLOC_001223	Cep170	chr1:178663246-178744484	17.3113	13.0347	-0.409355	0.246398	0.0941535	0	0.135109	0	0	0	0	0	0.285439	0.439004	0
XLOC_001226	Akt3	chr1:178744942-179189147	1.89994	8.93186	2.233	0.000477498	0	0	0	0	0.260167	0	0.319169	0	0.400613	0	0.466908
XLOC_001232	Ahctf1	chr1:181675027-181734146	7.98756	21.3007	1.41507	1.99258e-05	0	0	0	0	0	0	0	0	0.217038	0	0
XLOC_001234	Psen2	chr1:182157134-182186431	33.3904	9.41285	-1.82673	2.00769e-08	0	0	0	-0.24608	0	0	0	0	0.398913	0	0
XLOC_001240	Ephx1	chr1:182919686-182947626	4.9097	0.493997	-3.31306	3.5436e-05	0	0	0	0	0	0	0	0	1.63628	0	0.833578
XLOC_001244	Lbr	chr1:183745445-183772532	26.1696	37.6737	0.525666	0.0957304	0.59685	0	0	0	0	0	0	0	0	0	0
XLOC_001248	Degs1	chr1:184205900-184212926	55.9847	20.8225	-1.42689	3.48844e-05	0	0	0	-0.114023	0.131244	0.250621	0.461995	0	0.540878	0	0.21226
XLOC_001249	Fbxo28	chr1:184243129-184271737	7.78632	7.00414	-0.152734	0.70456	0	0	0	0	0.197017	0	0	0	0	0	0
XLOC_001250	Capn2	chr1:184397383-184447614	68.2223	27.2393	-1.32456	0.00100502	0.640135	0	0	0	0	0.880938	0.210877	0.861513	0.464958	0.806466	0.723538
XLOC_001254	Hlx	chr1:186551023-186556372	0.309031	24.4981	6.30878	0	0	0	0	0	0	0	0	0	0.320031	0	0.13358
XLOC_001265	Rrp15	chr1:188544964-188573237	12.2501	50.2869	2.03739	2.26024e-09	0	0	0	0	0	0	0.441364	0	0.460705	0	0.252974
XLOC_001276	Mfsd7b	chr1:192829710-192853660	2.13548	7.13137	1.73962	5.89878e-06	0	0	0	0	0	0	0.402911	0	0.602542	0	0.447028
XLOC_001279	Atf3	chr1:192994175-193007212	0.142252	0.143016	0.00772455	1	0	0	0	0	0	0	0.858503	0	1.42353	0	0.859817
XLOC_001284	Traf5	chr1:193821087-193916517	10.822	3.308	-1.70994	6.84123e-05	0	0	0	0	0	0.149468	0	0	0.199857	0	0.209524
XLOC_001287	Hhat	chr1:194336709-194597568	1.04239	4.36418	2.06581	0.0510821	0	0	0	0	0	0	0	0.327506	0	0	0
XLOC_001313	B3gat2	chr1:23768764-23929152	0.336792	0.433214	0.36322	0.930701	0	0	0	0	0	0.139327	0	0	0	0	0.233335
XLOC_001642	Mtrf1l	chr10:4522179-4535196	2.59214	4.19703	0.695226	0.164385	0	0	0	0	0	0	0	0	0.310819	0	0
XLOC_001647	Zbtb2	chr10:5958432-5979469	5.28336	6.36276	0.268197	0.566593	0	0	0	0	0	0	0	0	0.491967	0	0
XLOC_001654	Katna1	chr10:7445797-7482948	15.1862	17.376	0.194335	0.626061	-0.0931743	0	0	0	0	0.0992802	0	-0.126362	0	0	0.330647
XLOC_001662	Fbxo30	chr10:11001127-11017767	2.45633	2.32761	-0.0776547	0.892	0	0	0	0	0	0	-0.139938	0	0.265604	0	0
XLOC_001672	Reps1	chr10:17775717-17844961	20.2834	22.7909	0.168159	0.679347	0	0	0	0.232657	0	0.247056	0	0	0	0	0.238113
XLOC_001673	Nhsl1	chr10:18127480-18253697	0.715232	1.24908	0.804387	0.137458	0	0	0	0	0.167391	0	0	0	0	0	0.120897
XLOC_001677	Ifngr1	chr10:19311763-19330031	10.5488	34.5231	1.71048	4.51886e-06	0	0	0	0	0	0	0	0	0	0	0.278469
XLOC_001685	Ahi1	chr10:20672352-20800235	6.1962	2.26209	-1.45373	0.000344678	-0.256613	0	0	0	0	0.143285	0.1734	0.925402	0.854174	0.375855	0.238388
XLOC_001689	Sgk1	chr10:21601989-21719708	0.137824	2.55908	4.21472	2.73804e-09	0	0	0	0	0.207055	0	0	0.245516	0.179731	0	0.178702
XLOC_001690	Raet1b	chr10:21868560-22110226	0.0495451	0.218814	2.14289	1	0	0	0	0	0	0	0	0	0.358769	0	0
XLOC_001711	Med23	chr10:24589791-24633335	5.25749	9.92826	0.917166	0.012992	0	0	0	0	0	0	0	0	0.257283	0	0
XLOC_001721	Hddc2	chr10:31033209-31048008	14.2956	53.218	1.89634	0.00105381	0.224138	0	0	0.104973	0	0	0	0	0	0	-0.116935
XLOC_001726	Tspyl1	chr10:34001995-34013999	24.6376	16.1408	-0.610149	0.122344	0.313563	0	0	0	0	0	0	0	0	0	0
XLOC_001734	Fyn	chr10:39089560-39285180	15.7089	44.0185	1.48653	0.000338442	0.365496	0	0	0	0	0.310002	0	0	-0.567	0.360664	0
XLOC_001742	Zbtb24	chr10:41170170-41185380	4.84204	5.56089	0.199702	0.699511	0	0	0	0.159733	0.191878	0.187445	0.202714	0	0	0	0.180991
XLOC_001743	Mical1	chr10:41196119-41206836	45.1373	8.12492	-2.47389	0	0	0	0	0.149598	0.288659	0	0	0	0	0	0
XLOC_001745	Cd164	chr10:41239227-41250848	42.6452	50.7175	0.250099	0.511086	0	0	0	0	0	0	0.165579	0	0.666883	0	0.201495
XLOC_001748	Ostm1	chr10:42398721-42422268	17.8171	9.92122	-0.844675	0.018148	0	0	0	0	0	0.571508	0	0	-0.306358	0	0.406199
XLOC_001749	Sec63	chr10:42481301-42552320	15.8119	12.8871	-0.295084	0.395457	0	0	0	0	0	0	0.243611	0	0.298179	0	0.196691
XLOC_001759	Atg5	chr10:43988163-44084097	7.88016	8.08923	0.0377778	0.938806	0	0	0	0	0	0.394391	0.352595	0	0.456126	0	0.385368
XLOC_001761	Prep	chr10:44787019-44878801	8.91355	35.7235	2.0028	1.1463e-10	0	0	0	0.170787	0.418925	0.425193	0.696101	0	0.672867	0	0.314587
XLOC_001764	Hace1	chr10:45297634-45432151	4.91213	2.86425	-0.778192	0.129111	0.295814	0	0	0	0.185597	0	0	0	0	0	0
XLOC_001768	Lilrb4	chr10:51200484-51216417	1838.83	76.5116	-4.58697	0	0.384953	0.296209	0.518316	0	0	0.340018	0	-0.769953	-0.833147	0.552261	0.587118
XLOC_001773	Nus1	chr10:52137352-52159998	7.29267	7.19038	-0.0203785	0.96446	0	0	0	0	0	0	0.231118	0	0.328972	0	0.464844
XLOC_001795	Dnajb12	chr10:59342191-59362355	34.9037	24.1888	-0.529039	0.188908	-0.238007	0	0	0.120728	0.19781	0	0	0	0.235404	0	0.221383
XLOC_001796	Ascc1	chr10:59446032-59562738	30.1562	52.6887	0.805039	0.276644	0	0	0	0	0	0	0	0.483303	0.391344	0	0
XLOC_001798	Psap	chr10:59740375-59765348	148.153	71.0923	-1.05932	0.00121238	-0.147681	0	0	0	0	0	0	0	0.239529	0	0.216091
XLOC_001808	Lrrc20	chr10:60938554-61045502	6.18696	6.51303	0.0740997	0.895359	0	0	0	0	0.235378	0	0.271879	0	0.536102	0	0.232201
XLOC_001809	Npffr1	chr10:61058231-61092259	2.62056	0	-1.79769e+308	9.88087e-07	0	0	0	0	0	0.789729	0.869924	0	0.472435	0	0.841245
XLOC_001810	Ppa1	chr10:61111368-61136913	132.611	45.5014	-1.54322	2.63376e-07	0	0	0	-0.167872	0	1.00095	1.09202	0	1.44197	0	0.906955
XLOC_001811	Sar1a	chr10:61143068-61156045	32.7968	18.422	-0.83213	0.0164088	0	0	0	0	0	0	0	0	0.40375	0	-0.388569
XLOC_001813	Aifm2	chr10:61178010-61246612	3.89257	0	-1.79769e+308	0.00067369	0	0	0	0	0	0	0	0	0.504693	0	0
XLOC_001826	Herc4	chr10:62706544-62780629	7.30302	8.96909	0.296467	0.451659	0.177822	0	0	0	0	0	0	0	0	0	0
XLOC_001829	Reep3	chr10:66467839-66719074	0.732281	0.6511	-0.169517	0.984849	0	0	0	0	0	0	0	0	0.519002	0	0
XLOC_001831	Egr2	chr10:67000616-67004936	29.4909	0.30162	-6.61139	0	0	0	0	0	0	0	0	0	0.418062	0	0
XLOC_001835	Rhobtb1	chr10:68675404-68754532	0.0791802	0.298471	1.91438	0.0159765	0	0	0	0	0	0	0	0.321859	0.219184	0	0
XLOC_001841	Ipmk	chr10:70810540-70848633	5.79568	6.67673	0.204164	0.593846	0	0	0	0	0	0	0	0	0.259125	0	0
XLOC_001842	Zwint	chr10:72117600-72137499	50.9165	80.8444	0.667016	0.0629221	0.355023	0	0	0	0	0	0.34878	0.410708	0.497174	0	0
XLOC_001846	Bcr	chr10:74523640-74647668	13.7818	12.5429	-0.135896	0.707022	0	0	0	0	0	0	0	0.252914	0	0	0
XLOC_001847	Specc1l	chr10:74674817-74775145	11.2102	9.03175	-0.311739	0.435444	0	0	0	0	0	0	0	0.353307	0.400691	0	0.285922
XLOC_001867	Slc19a1	chr10:76495424-76513177	1.92691	5.66528	1.55586	0.00397948	0	0	0	0	0.37358	0	0	0	0	0	-0.118944
XLOC_001871	Itgb2	chr10:76993092-77028419	9.27544	26.8154	1.53157	4.15647e-06	0	0	0	0	0	0	0	0	0.20354	0	0
XLOC_001872	Pttg1ip	chr10:77044511-77061477	33.2367	37.6674	0.180539	0.608782	0	0	0	0	0.589712	0.454432	0.380321	0	0.92902	0	0.652999
XLOC_001873	Sumo3	chr10:77068978-77081076	15.9592	56.0559	1.81248	3.49061e-09	0.4563	0	0	0	0	0.556853	0	0	-0.540326	0	0.395671
XLOC_001889	Cstb	chr10:77888414-77890367	105.577	52.0785	-1.01953	0.00253636	-0.28328	0	0	-0.150888	0	0	0.745427	0	0.779902	0	0.569834
XLOC_001890	Ilvbl	chr10:78037244-78054709	6.42492	5.25355	-0.290385	0.581689	0	0	0	-0.129608	-0.112706	0	0	0	0.499322	0	0
XLOC_001907	Bsg	chr10:79167102-79174724	535.732	194.168	-1.4642	2.68623e-06	0.217244	0	0	0	0	0	0	0	0	0	0
XLOC_001913	Ptbp1	chr10:79314121-79337379	155.641	278.769	0.840853	0.0160582	0	0	0	0	0	0	0	0	0.259967	0	0
XLOC_001918	Arid3a	chr10:79389816-79417761	6.19702	19.313	1.63993	4.43643e-07	0	0	0	0	0	0.250916	0.395308	0	0.702013	0	0.454353
XLOC_001919	Wdr18	chr10:79422886-79432790	13.0024	37.9465	1.54519	0.00448997	0	0	0	0	0	0	0	0	0.149241	0	0
XLOC_001921	Cnn2	chr10:79451344-79458145	100.641	44.5667	-1.17518	9.29024e-05	0	0	0	0	0	0	0.925258	0	0.985551	0	0.636369
XLOC_001924	Gpx4	chr10:79516254-79519184	197.146	122.218	-0.68981	0.0256264	0	0	0	0	0.45775	0	0.552114	0	0.223997	0	0.562335
XLOC_001928	1600002K03Rik	chr10:79628679-79637864	28.7682	28.6243	-0.00723363	0.992471	0	0	0	0	0	0	0.285489	0	0.525831	0	0.406905
XLOC_001928	Cirbp	chr10:79628679-79637864	28.7682	28.6243	-0.00723363	0.992471	0	0	0	0	0	0	0.114551	0	0.290474	0	-0.124535
XLOC_001931	Ndufs7	chr10:79712196-79719537	63.3303	87.459	0.465711	0.171623	0	0	0	0	0	-0.127546	0	0	0.455001	0	0
XLOC_001932	Dazap1	chr10:79727735-79751158	49.1445	72.4184	0.559325	0.10465	0	0	0	0	0	0	0	0	0.22227	0	0.125998
XLOC_001939	Scamp4	chr10:80065624-80078640	31.0724	18.4102	-0.755129	0.0713747	0	0	0	0	0	0.325912	0.267204	0	0.51949	0	0
XLOC_001940	Csnk1g2	chr10:80085524-80103516	75.1163	66.5131	-0.175488	0.630516	0.181513	0	0	0	0	-0.260065	0	0	0.185546	0	0
XLOC_001949	Gadd45b	chr10:80392835-80394949	2.26554	1.52095	-0.574882	0.457853	0	0	0	0	0	0	0	0	0.43787	0	0
XLOC_001951	Map2k2	chr10:80568642-80587442	25.7326	27.0106	0.0699286	0.870329	0	0	0	0	0	0	0	0	0.718646	0	0
XLOC_001952	Zbtb7a	chr10:80598300-80615229	32.9644	12.5635	-1.39168	2.9649e-06	0	0	0	-0.146594	-0.1938	0	-0.133098	0	0.493694	0	0
XLOC_001958	Matk	chr10:80720178-80726559	4.72481	0.133532	-5.145	0	0	0	0	0	0	0	0.476387	0	0.262074	0	0
XLOC_001959	Apba3	chr10:80730734-80754012	9.9881	4.29867	-1.21632	0.0180927	0	0	0	0	0	0	0	0	0.498822	0	0
XLOC_001960	Pip5k1c	chr10:80755716-80782719	50.5708	46.4401	-0.122934	0.741651	0	0	0	0	0	-0.169483	0	0	0.428554	0	0
XLOC_001967	Tle2	chr10:81038034-81053590	1.76299	0.572049	-1.62381	0.106987	0	0	0	0	0	0.163731	0.192502	0	0	0	0
XLOC_001969	Ankrd24	chr10:81091284-81110487	4.19441	1.59072	-1.39879	0.00404652	0	0	0	0	0	0.127527	0	0	-0.200585	0	0.163027
XLOC_001977	Tdg	chr10:82092575-82153395	18.5849	23.2203	0.321251	0.401473	0.372555	0	0	0	0	0	0.212286	0	-0.638583	0	0.272015
XLOC_001979	Hcfc2	chr10:82161751-82205370	24.2427	5.18902	-2.22402	9.54168e-09	0	0	0	0	0	0	0	0	0	0	0.261867
XLOC_001981	Txnrd1	chr10:82296695-82360469	42.1025	44.1806	0.0695068	0.858124	0	0	0	0	0	0	0	0.432383	0.662266	0	0
XLOC_001983	Chst11	chr10:82447263-82658636	22.2353	12.2218	-0.863397	0.00545095	0	0	0	0	0	0.201249	0.354	0.383677	0.517365	0.194356	0.308787
XLOC_001984	D10Wsu102e	chr10:82822965-82831580	17.8557	19.0334	0.0921523	0.809296	0.203965	0	0	0	0	0	0.125245	0	0.533113	0	0
XLOC_001988	Polr3b	chr10:84084942-84189923	3.82474	10.3181	1.43175	4.22517e-05	0	0	0	0	0.187519	0	0	0	0.506588	0	0
XLOC_001994	Pwp1	chr10:85334575-85351848	9.10981	21.0676	1.20953	0.000294352	0	0	0	0	0	0	0	0	0.378674	0	0
XLOC_002000	BC030307	chr10:86168555-86239588	0.907914	0.446864	-1.02272	0.325196	0	0	0	0	0.137933	0	0	0	0	0	0
XLOC_002001	Nt5dc3	chr10:86241749-86301134	3.01932	2.43022	-0.313135	0.451659	0	0	0	0	0.0903528	0	0.252157	0.239431	0.368135	0	0.104573
XLOC_002009	Ccdc53	chr10:87663841-87708903	22.8613	13.2949	-0.782033	0.0620227	0	0	0	0	0	0	0	0	0	0	0.422712
XLOC_002012	Arl1	chr10:88193951-88206845	45.4872	32.557	-0.482494	0.212353	0.310593	0	0	0	0	0	0	0	0.724209	0	0.399004
XLOC_002027	Nr2c1	chr10:93610543-93659959	3.77839	6.09487	0.689824	0.075585	0	0	0	0	0.114918	0	0	0	0.158687	0	0.136485
XLOC_002032	Eea1	chr10:95403296-95508152	9.87202	4.89183	-1.01297	0.00164467	0	0	0	0	0	0.448112	0	0	0	0.572223	0.576003
XLOC_002033	Btg1	chr10:96079634-96085445	45.7409	7.3321	-2.64119	0	0.453945	0.404047	0	0	0	0	0.430972	0.53315	0.507806	0	0.985164
XLOC_002043	Dusp6	chr10:98725864-98730123	55.222	26.9938	-1.03261	0.000817362	0.377562	0	0.305553	0.144065	0.259258	0	0	0	-0.143692	0	0
XLOC_002058	Ccdc59	chr10:105278534-105284566	29.2989	29.6749	0.0183989	0.974251	0	0	0	-0.138032	0	0	0	0	0.345769	0	0.162291
XLOC_002061	Ppp1r12a	chr10:107599113-107714631	28.6032	29.672	0.0529246	0.892731	0	0	0	0	0	0.178515	0	0	0.495057	0	0
XLOC_002066	Osbpl8	chr10:110601857-110734303	62.2064	46.9629	-0.405541	0.227654	0	0	0	0	0	0	0	0	0.518629	0	0.553996
XLOC_002071	Krr1	chr10:111409734-111435247	10.6396	12.744	0.260374	0.68923	0.324735	0	0	0	0.270232	0.329369	0.174402	0	-0.194156	0	0
XLOC_002093	Tmbim4	chr10:119645828-119661953	123.383	89.8961	-0.45681	0.389504	0.108454	0	0	0	0	0	0.118746	0	0.133459	0	0.226665
XLOC_002094	Llph	chr10:119664115-119669126	64.5446	84.7374	0.392701	0.233481	0	0	0	0	0.294155	0	0.315594	0	0	0	0
XLOC_002100	Gns	chr10:120802145-120834301	88.8924	22.0702	-2.00996	5.96555e-12	-0.247343	0	0.177737	0	0.20046	0	0.539217	0	0.71814	0	0.695612
XLOC_002110	Avil	chr10:126437764-126458050	301.619	0.0318748	-13.208	0	0	0	0.326799	0	0.374984	0	0.485037	0	0.497019	0	0.556059
XLOC_002111	Mettl1	chr10:126478987-126484885	7.98102	17.6823	1.14766	0.0278074	0	0	0	0	0.528264	0	0	0	0	0	0.585669
XLOC_002116	B4galnt1	chr10:126602280-126609386	40.515	27.1205	-0.579074	0.0924513	0	0	0	0	0	0.436431	0.464194	0	0	0	0.325011
XLOC_002117	Dctn2	chr10:126703317-126727551	70.69	51.4767	-0.457587	0.35714	0	0	0	0	0.179393	0	0	0	0.782605	0	0.266544
XLOC_002119	Ddit3	chr10:126727694-126748842	29.0439	11.1615	-1.37971	0.0878342	0	0	1.70792	0.793462	1.99915	2.85405	2.62932	0	2.40201	0	2.85638
XLOC_002120	Arhgap9	chr10:126760750-126778635	34.5005	20.3878	-0.758906	0.0410889	-0.352689	0	0	0	0	0	0	0	0.37534	0	0
XLOC_002121	R3hdm2	chr10:126817927-126936440	31.733	21.9008	-0.535	0.135976	0	0	0	0	0	0	0	0	0.218797	0	0
XLOC_002124	Stat6	chr10:127080041-127103759	40.8583	12.5374	-1.70439	1.25015e-05	0	0	0	0	0	0	0.298859	0	0.361089	0	0.205225
XLOC_002128	Zbtb39	chr10:127176593-127184395	1.63461	3.17644	0.958466	0.0158016	0	0	0	0	0	0	0.195794	0	0.409122	0	0.240791
XLOC_002138	Ptges3	chr10:127495992-127514310	43.0495	80.287	0.89917	0.00421955	0	0	0	0	0	0	0	0	0.597762	0	0
XLOC_002141	Baz2a	chr10:127528424-127566359	16.3127	13.4995	-0.273092	0.450944	0	0	0	0	0	0	-0.17819	0	0.242471	0	0
XLOC_002147	Stat2	chr10:127707550-127730020	15.4432	10.4674	-0.561071	0.129819	0	0	0	0.133825	0	0	0	0	0	0	0
XLOC_002160	Cd63	chr10:128345974-128349874	1106.19	224.434	-2.30123	5.71622e-14	0	0	0	0	0	0.152044	0.28516	0	0.598442	0	0
XLOC_002192	Esr1	chr10:5342779-5734495	2.0437	0	-1.79769e+308	1.58016e-05	0	0	0	0	0	0	0	0.515346	0.408015	0	0.179055
XLOC_002202	BC013529	chr10:7487744-7500733	12.5822	5.95537	-1.07912	0.0141395	0	0	0	0	0	0	0.201972	0	0.637881	0	0.238028
XLOC_002208	Stxbp5	chr10:9475344-9621024	38.2944	12.6508	-1.59791	1.36652e-05	-0.139738	0	0	0.227471	0.261433	0.251969	0.223285	0	0	0	0.247805
XLOC_002213	Stx11	chr10:12657906-12684065	5.14438	4.00348	-0.361742	0.494574	0	0	0	0	0	0	1.28611	0	1.77169	0	1.39955
XLOC_002215	Ltv1	chr10:12898443-12912943	18.8297	39.5141	1.06936	0.000964157	0	0	0	0	0	0	0.285514	0	0.357765	0	0
XLOC_002217	Pex3	chr10:13243647-13283182	6.37628	6.7549	0.083218	0.879404	0	0	0	0	0	0.213742	0	0	0	0	0.214104
XLOC_002219	Gpr126	chr10:14122390-14265272	0.903665	0.0444281	-4.34624	1.05904e-07	0	0	0	0	0	0.287996	0	0.307255	0	0	0.221947
XLOC_002229	D10Bwg1379e	chr10:18307647-18463564	0.0802445	0.280782	1.80697	1	0	0	0	0	0	0	0	0	0	0	0.371272
XLOC_002232	Tnfaip3	chr10:18720716-18736008	4.09731	2.66757	-0.619152	0.13711	0	0	0	0	0	0.411266	0.393781	0.333738	0.534684	0.733586	0.887059
XLOC_002258	L3mbtl3	chr10:25994330-26096232	8.02384	3.16826	-1.3406	0.000488384	0.292945	0	0	0	0	0	0	0	-0.474913	0	0.467246
XLOC_002267	Hint3	chr10:30326238-30338270	5.00137	1.35566	-1.88333	0.0202872	0	0	0	0.146356	0	0.526037	0	0	0	0	0.64474
XLOC_002279	Rwdd1	chr10:33716360-33739422	45.0527	58.3751	0.37374	0.354348	0	0	0	0	0	0	0.247723	0	0.440639	0	0.255773
XLOC_002295	Gtf3c6	chr10:39943051-39977945	35.2487	66.072	0.906471	0.0373557	0	0	0	0	0	0	0	0	0.277411	0	0
XLOC_002305	Lace1	chr10:42032390-42198371	2.8616	1.86865	-0.614827	0.214311	0	0	0	0	0	0	0	0	0	0	0.283072
XLOC_002309	1700021F05Rik	chr10:43244926-43260800	6.79455	11.0283	0.698758	0.139451	0	0	0	0	0	0.260647	0.295306	0	0.399258	0	0.415863
XLOC_002310	Qrsl1	chr10:43593949-43621542	3.49701	8.45265	1.27328	0.0191345	-0.272528	0	0	0	0.190538	0.183386	0.183019	0.332416	0.204816	0	0
XLOC_002326	Serinc1	chr10:57235581-57252335	43.6284	25.3431	-0.783673	0.0112728	0	0	0	0	0	0.286296	0.260833	0	0.356481	0	0.496838
XLOC_002331	Oit3	chr10:58866432-58904527	12.3179	0.210138	-5.87328	0	-0.219678	0.160191	0.191301	0	0.289583	0	0	0.35447	-0.211976	0.326411	0
XLOC_002332	Ccdc109a	chr10:58909615-59079483	54.6651	13.0228	-2.06958	5.64678e-11	0.337906	0	0.161781	-0.159524	-0.162512	0.406731	0.191785	-0.148958	-0.345162	0.251616	0
XLOC_002337	Slc29a3	chr10:60174678-60215567	3.58151	7.73679	1.11117	0.00295138	0	0	0	0	0	0.287618	0.295001	0	0.788237	0	0.458057
XLOC_002338	Unc5b	chr10:60225342-60294329	1.49755	0	-1.79769e+308	2.06434e-06	0	0	0	0	0	0	0	0	0.451649	0	0
XLOC_002340	Sgpl1	chr10:60561389-60610413	8.13752	5.77893	-0.493786	0.229845	0	0	0	0	0	0	0.560195	0	0.995401	0	0.669439
XLOC_002342	X99384	chr10:60782404-60846271	0.363975	3.94734	3.43897	1.85842e-10	0.32318	0	0	0	0	0	0	0	0.323882	0	0
XLOC_002354	Ddx21	chr10:62042994-62065046	27.9576	54.6193	0.966168	0.0011986	0	0	0	0	0	0	0.142276	0	0.51942	0	0
XLOC_002355	Ddx50	chr10:62078770-62114006	17.5703	19.6763	0.16332	0.685902	0	0	0	0	0	0	0	0	0.328976	0	0.285121
XLOC_002357	Ccar1	chr10:62206675-62255116	29.3956	45.7757	0.638983	0.0387857	0	0	0	0	0.250278	0	0	0	0	0	0
XLOC_002361	Sirt1	chr10:62781752-62801783	4.35647	9.3297	1.09867	0.00612894	0.292187	0	0	0	0	0.301163	0	0	-0.432198	0	0
XLOC_002364	Reep3	chr10:66467839-66719074	10.9462	7.40655	-0.563564	0.331515	0	0	0	0	0	0	0	0	0.519002	0	0
XLOC_002376	Cisd1	chr10:70793241-70807597	18.2007	15.8905	-0.19583	0.667728	-0.24973	0	0	0	0	0	0	0	0.337597	0	0
XLOC_002395	Pcnt	chr10:75813998-75906573	15.5405	23.0615	0.569458	0.294554	0	0	0	0.35532	0	-0.201659	0	0	0.101803	0	0
XLOC_002402	Adarb1	chr10:76753471-76881018	0.0184094	0.0460137	1.32162	1	0	0	0	0	0	0	0	0	0.15144	0	0
XLOC_002403	1810008A18Rik	chr10:76949399-76978558	8.66672	14.4911	0.741614	0.0377763	0	0	0	0	0	0	0	0	0.639507	0	0
XLOC_002413	Pwp2	chr10:77633654-77647894	3.75598	7.89417	1.0716	0.00333761	0	0	0	0	0	0	0.448462	0	0.627644	0	0.23383
XLOC_002425	Ppap2c	chr10:78989173-78996532	6.21801	4.21012	-0.56259	0.32496	0.20972	0	0	0	0.229531	0	0.394313	0	0.594081	0	0
XLOC_002431	Polrmt	chr10:79198869-79209357	4.51924	9.785	1.11449	0.00183115	0	0	0	0	0.235425	0	0	0	0.479683	0	0
XLOC_002437	C030046I01Rik	chr10:79372797-79379675	36.7484	47.6763	0.375594	0.255018	0	0	0	0	0	0	0	0.462602	0.657353	0	0
XLOC_002438	ORF61	chr10:79433468-79447075	40.4713	33.1054	-0.289835	0.450493	0	0	0	0	0.248353	0.365586	0.253896	0	0	0	0
XLOC_002440	Sbno2	chr10:79519681-79565447	16.5633	14.4847	-0.193459	0.604353	0	0	0	0	0	0	0	0	0.676305	0	0
XLOC_002441	Dos	chr10:79578557-79602112	1.91017	2.79702	0.550189	0.726703	0	0	0	0	0	0	0.745193	0	1.34666	0	0
XLOC_002456	Mobkl2a	chr10:80145499-80164704	54.5996	30.9297	-0.819896	0.0119645	0	0	0	0	0	0.177155	0	0	0.313454	0	0
XLOC_002464	Gng7	chr10:80411368-80477670	0.588713	1.49999	1.34932	0.0109128	0	0	0	0	0	0	0	0	0.145808	0	0
XLOC_002466	Slc39a3	chr10:80491284-80500023	4.27448	1.2705	-1.75035	0.000470412	0	0	0	0	0	0	0	0	0.179312	0	0
XLOC_002472	Mrpl54	chr10:80727466-80729671	109.583	143.261	0.386618	0.256188	0	0	0	0	0	0	0	0	0.346287	0	0
XLOC_002475	Hmg20b	chr10:80808790-80813222	17.0879	21.7598	0.348695	0.442768	0	0	0	0	0	0	0.175672	0	0.484298	0	0.225124
XLOC_002478	Nfic	chr10:80858935-80893574	16.2007	5.65765	-1.51778	5.76682e-06	0	0	0	0	0	0	0	0	0.496955	0	0
XLOC_002484	Tle6	chr10:81053644-81063645	1.43719	5.79353	2.01119	0.000624621	0	0	0	0.109071	-0.249627	0	-0.152192	0	0.370239	0	0
XLOC_002485	Sirt6	chr10:81084530-81090353	19.2938	24.7403	0.35872	0.454186	0	0	0	0	0	0	0	0	0.584962	0	0.13507
XLOC_002489	1190007I07Rik	chr10:82082595-82085973	6.86441	11.082	0.691012	0.330098	0	0	0	0	0	0	0.654267	0	0.684729	0	0.552649
XLOC_002493	Aldh1l2	chr10:82949377-82996885	0.323074	0.0541061	-2.578	0.00120301	0	0.569022	0	0	1.3185	0	0	0	0	0	0
XLOC_002494	Appl2	chr10:83062753-83111456	4.45937	2.93386	-0.604036	0.20828	0	0	0	0.610995	0	0	0	0	0	0	0
XLOC_002499	Mterfd3	chr10:84581965-84590772	3.30206	6.85256	1.05328	0.040317	0	0	0	0	0	0	0	0	0.244518	0	0
XLOC_002501	Prdm4	chr10:85354712-85379792	10.6055	12.0023	0.178503	0.646499	0.0925888	0	0	0	0	0	0	0	0.581169	0	0
XLOC_002505	Hsp90b1	chr10:86153585-86168189	313.968	146.877	-1.09601	0.000743423	0	0	0	0	0	0	0	0	0	0	0.320467
XLOC_002522	Slc25a3	chr10:90579322-90586951	117.318	181.007	0.625629	0.0773084	0	0	0	0	0	0	0	0	0.401753	0	0
XLOC_002548	4932415G12Rik	chr10:94136237-94151358	1.70994	1.16471	-0.55398	0.258188	0	0	0	0	0	0	0.340608	0	0	0	0.569318
XLOC_002567	BC067068	chr10:105200240-105278436	1.98333	2.41555	0.284425	0.608854	0	0	0	0	0	0	0	0	0.287829	0	0.266566
XLOC_002577	Glipr1	chr10:111409734-111435247	164.154	69.7682	-1.23441	0.00164768	0	0	0	0	0	0	0	0	0.663557	0	0
XLOC_002581	Tbc1d15	chr10:114634926-114688553	8.63634	22.7378	1.3966	0.00198418	0.261314	0	0	0	0	0.203896	0	0	0	0.252641	0.632761
XLOC_002588	Cnot2	chr10:115922216-116018567	20.4463	32.9894	0.690162	0.068423	0.216324	0	0	0	0	0	0	0	0.368895	0	0
XLOC_002597	Cpsf6	chr10:116781723-116814037	22.5569	31.3047	0.47281	0.282342	0.392159	0	0	0	0	0.290143	0	0	-0.427086	0	0
XLOC_002598	Mdm2	chr10:117125943-117147827	34.7094	23.0252	-0.59211	0.0870767	0	0	0	0	0	0	0	0	0.561848	0	0.46911
XLOC_002599	Slc35e3	chr10:117170733-117183414	0.772987	4.68545	2.59967	1.24424e-08	0	0	0	0	0.569012	0	0	0	0.685869	0	0.426123
XLOC_002601	Rap1b	chr10:117251652-117283030	111.838	100.322	-0.156773	0.658789	0	0	0	0	0	0	0.247604	0	0.592911	0	0.338208
XLOC_002606	Irak3	chr10:119578707-119640682	3.65613	2.97437	-0.297733	0.565178	0	0	0	0	0	0	0.302129	0	0	0	0.42405
XLOC_002614	Xpot	chr10:121024435-121063588	8.15577	22.9065	1.48986	2.72504e-06	0	0	0	0	0	0	0.851188	0	0.801987	0	0.657183
XLOC_002617	Tmem5	chr10:121518315-121534158	14.5124	12.6564	-0.197409	0.649819	0	0	0	0	0	0	0	0	0.184411	0	0.133684
XLOC_002632	Pip4k2c	chr10:126634122-126648678	19.0998	13.6413	-0.485575	0.142382	0	0	0	0	0	0	0	0	0.351707	0	0
XLOC_002635	Mars	chr10:126727694-126748842	14.5268	24.5063	0.754442	0.0923208	-0.191588	0.165987	0	0	0.296113	0.284355	0.283372	0	0.430296	0	0.367106
XLOC_002639	Shmt2	chr10:126951994-126959503	34.8796	103.587	1.57039	1.59845e-06	0	0	0	0	0.662277	0	0	0	0	0	0.518485
XLOC_002642	Nab2	chr10:127080041-127103759	20.5424	24.0071	0.22486	0.716639	0.104034	0	0	0	0	0	0	0	0.740652	0	0
XLOC_002646	Rbms2	chr10:127566525-127617353	8.86665	8.83825	-0.00462705	0.992765	0.216808	0	0	0	0	0	0	0	0.272759	0	0
XLOC_002649	Coq10a	chr10:127799540-127807093	6.83877	1.99634	-1.77638	0.000395826	0	0	0	0	0	0	0.272804	0	0.257322	0	0.388262
XLOC_002651	Obfc2b	chr10:127838450-127847541	90.2074	63.9135	-0.497125	0.147492	0	0	0	0	0	0.186493	0	0	0.488242	0	0
XLOC_002655	Zc3h10	chr10:127980330-127984800	9.09022	10.4237	0.197486	0.667054	0	0	0	0	0	0	0	0	0.325868	0	0.243361
XLOC_002656	Rpl41	chr10:127985165-127986224	5094.31	4134.53	-0.301162	0.429114	0	0	0	0	0	0	0.132492	0	0.162563	0	0
XLOC_002664	Dgka	chr10:128143313-128181905	4.72021	5.10734	0.113721	0.835278	0	0	0	0	0	0	0	0	0.636677	0	0.304642
XLOC_002932	Eif4enif1	chr11:3102355-3144591	15.8166	30.9051	0.966404	0.00297661	0.209963	0	0	0	0	0	-0.186492	0	0	0	0
XLOC_002935	8430429K09Rik	chr11:3352439-3379834	2.35067	2.68211	0.190296	0.733417	0	0	0	0	0	0	0.28011	0	0.274761	0	0.213488
XLOC_002938	Morc2a	chr11:3549496-3590375	10.1504	17.6683	0.799625	0.0112512	0.168151	0	0	0	0	0	0	0	0	0	0
XLOC_002939	Dusp18	chr11:3795242-3801299	4.23176	0.0318187	-7.05524	0	0	0	0	0	0	0	0.194433	0	0.462591	0	0
XLOC_002940	Pes1	chr11:3863971-3880007	35.6839	63.8703	0.839872	0.00663798	-0.154138	0	0	0	0	0	0	0	0.558925	0	0.332419
XLOC_002947	Tbc1d10a	chr11:4086817-4115508	9.11375	4.22248	-1.10996	0.0146843	0.191734	0	0	0	0	0	0	0	0.658766	0	0
XLOC_002950	Osm	chr11:4136787-4141029	132.598	0	-1.79769e+308	1.19446e-07	0.265466	0	0	0	-0.341821	0.344112	0	0	0	0	0
XLOC_002952	Ascc2	chr11:4537694-4585616	57.8996	57.5793	-0.00800174	0.990555	0	0	0	0	0	0.54544	0.934703	0	1.4246	0	1.05639
XLOC_002960	Xbp1	chr11:5420615-5442246	108.22	14.6025	-2.88968	1.22107e-14	0	0	0	0	0.313617	0.448795	0.290248	0	0.633657	0	0.556599
XLOC_002962	2210015D19Rik	chr11:5613419-5684713	3.39965	5.2388	0.623853	0.38699	0	0	0	0	0	0	0.36966	0	0.678166	0	0.405415
XLOC_002963	Dbnl	chr11:5688485-5700983	49.9913	34.3499	-0.54137	0.134735	0	0	0	0	0	0	0	0	0.195655	0	-0.137395
XLOC_002965	Ykt6	chr11:5855760-5867783	25.1474	21.3216	-0.238093	0.501562	0.410286	0	0	0	0	0	0.358779	0	-0.133672	0	0
XLOC_002967	Zmiz2	chr11:6289366-6306165	42.2891	54.2005	0.358021	0.298562	-0.425972	0	0	0	0	0	0.171309	0	0.259369	0	0
XLOC_002975	Upp1	chr11:9018010-9036173	0.218651	19.0214	6.44285	0	0.29667	0.322048	0	0.288402	0.172777	-0.171247	-0.11779	0.531126	0.348397	0	0
XLOC_002979	Ikzf1	chr11:11586215-11672929	61.7339	59.4214	-0.0550803	0.899018	0	0	0	0	0	0	0.230143	0.310786	0.365193	0.224113	0.414595
XLOC_002985	Ppp3r1	chr11:17059300-17100383	32.1052	25.2965	-0.343873	0.305195	0	0	0	0	0.63136	0	0.577295	0	0.55024	0	0.764902
XLOC_002990	Rab1	chr11:20101604-20126859	98.0202	44.6618	-1.13404	0.0001623	-0.149182	0	0	-0.148127	-0.342424	0	0.124569	0.171859	0.260021	0.132449	0
XLOC_002992	Sertad2	chr11:20443255-20553026	6.65269	3.12803	-1.08868	0.00251708	0	0	0	0	0	0.461494	0.522161	0.848028	0.790115	0	0.701027
XLOC_002998	Cct4	chr11:22890592-22903336	111.555	173.133	0.634123	0.0379587	0	0	0	0	0	0	0.12801	0	0.378607	0	0.132404
XLOC_003002	Pus10	chr11:23546468-23632876	3.98717	15.5064	1.95943	7.70388e-05	0.30443	0	0	0	0	0	-0.22023	0	0	0	0
XLOC_003004	Fancl	chr11:26287083-26493920	5.76366	4.41664	-0.384037	0.599019	0	0	0.242065	0	0.252145	0	0	0.429721	0.277122	0	0.386091
XLOC_003011	Smek2	chr11:29072906-29120797	19.3288	26.3098	0.444843	0.179575	0	0	0	0	0	0	0.134896	0	0.35123	0	0.300359
XLOC_003015	Rtn4	chr11:29592746-29926033	44.3208	30.7531	-0.527253	0.125727	0	0	0	0	0	0.692181	0.578828	-0.501165	-0.491623	0	0.467842
XLOC_003016	Psme4	chr11:30671774-30780361	7.57364	12.3738	0.708225	0.0254645	0	0	0	0	0.292405	0	0.250252	0	0.331922	0	0.532947
XLOC_003018	Asb3	chr11:30799744-31002704	2.17671	3.00576	0.465578	0.692271	0.461549	0	0	0	0	0.311222	0	0	0.201758	0	0.373311
XLOC_003029	Sh3pxd2b	chr11:32247810-32328183	24.0478	1.76894	-3.76495	0	0	0	0	-0.177458	-0.261413	0	0.6025	0	0.941732	0	0.246906
XLOC_003034	Lcp2	chr11:33946838-33992280	238.108	40.7004	-2.5485	1.56917e-12	0	0	0	0	0	0	0	0.552299	0.833666	0.352661	0.455229
XLOC_003043	Slu7	chr11:43247228-43261483	18.1743	19.2062	0.079675	0.847354	0	0	0	0	0	0.180128	0	0	0.485814	0	0.150283
XLOC_003055	Med7	chr11:46250448-46256471	7.05462	9.08103	0.364286	0.428332	0	0	0	0	0	0	0.142941	0	-0.251585	0	0.626616
XLOC_003056	Havcr2	chr11:46268407-46297137	37.2081	8.12155	-2.19579	1.39042e-09	0.170381	0	0.278221	0	-0.173389	0.352204	0.526913	0.340795	0.809611	0.558313	0.464761
XLOC_003062	Gnb2l1	chr11:48613861-48619743	763.936	1101.8	0.528337	0.121753	0	0	0	0	0	0	0	0	0.881731	0	0
XLOC_003070	Mgat1	chr11:49057692-49076526	15.8294	11.4936	-0.461782	0.219361	0	0	0	0	0	0	0	0	0.461986	0	0
XLOC_003088	Gfpt2	chr11:49607656-49652122	2.7979	0.372175	-2.91029	0.000411651	-0.108738	0	0	0	0	0	0.206646	0.508211	0.941177	0.215297	0.243237
XLOC_003089	Mapk9	chr11:49660252-49699923	10.2675	10.0133	-0.0361703	0.937482	0	0	0	0	0	0	0.204155	0	0.343804	0	0.194722
XLOC_003095	Mgat4b	chr11:50038836-50048605	39.4134	19.2329	-1.03511	0.00398402	0.155667	0	0	0	0	0.20977	0	0	-0.152282	0	0
XLOC_003104	Clk4	chr11:51076637-51095268	19.5835	24.4133	0.318026	0.441703	0	0	0	0.168782	0	0	0.152367	0	0.562641	0	0.500906
XLOC_003106	Agxt2l2	chr11:51398258-51420383	4.11388	2.99255	-0.459123	0.884427	0	0	0	0.146294	0.262725	0	0	0	0.577066	0	0
XLOC_003112	Ppp2ca	chr11:51912325-51936251	86.9457	105.74	0.282339	0.394761	0	0	0	0	0	-0.145791	0	0.742526	0.80838	0	0
XLOC_003114	Skp1a	chr11:52045496-52060360	50.3338	96.5231	0.939346	0.00539854	0	0	0	0	0	0	0	0	0.419651	0	-0.282843
XLOC_003115	Vdac1	chr11:52174276-52202898	72.3529	118.137	0.70734	0.0538625	0.163163	0	0	0.12256	0	0	0	0	0.28885	0	0
XLOC_003119	Aff4	chr11:53164268-53251404	30.7566	7.66213	-2.00508	3.48407e-07	0	0	0	0	0	0	0	0	0.248965	0	-0.24172
XLOC_003119	Gdf9	chr11:53164268-53251404	30.7566	7.66213	-2.00508	3.48407e-07	0	0	0	0	0	0.193779	0.236194	0	0.448405	0	0.386522
XLOC_003122	Kif3a	chr11:53380880-53419121	3.37403	3.86309	0.195285	0.672348	0	0	0	0	0	0.13991	0	0	0.517495	0	0
XLOC_003125	P4ha2	chr11:53914425-53945169	16.1913	0	-1.79769e+308	3.10785e-07	0.333924	0	0	0	0	0	0.627414	0	0.833408	0	0.579539
XLOC_003128	Fnip1	chr11:54251662-54331743	16.7944	6.19714	-1.4383	2.8345e-06	-0.142965	0	0	0	0	0	0.119502	0	0	0.188211	0.381238
XLOC_003134	Slc36a1	chr11:55017841-55049832	13.9999	5.52175	-1.34222	2.09037e-05	-0.0853472	0	0.148662	-0.0757205	0.218477	-0.137165	0.196532	0.405225	0.159587	0	0.341673
XLOC_003135	G3bp1	chr11:55283055-55318341	48.1295	95.6713	0.991166	0.00298783	0.558709	0	0	0	0	0	0	0	-0.348821	0	0
XLOC_003138	Mfap3	chr11:57332166-57347319	12.0103	12.1123	0.0121958	0.979609	0	0	0	0	0.134585	0	0.26213	0	0.474385	0	0
XLOC_003139	Galnt10	chr11:57458943-57601002	21.4619	0.373228	-5.84557	0	0	0	0	0	0	0	0	0.243289	0.268476	0	0
XLOC_003147	Zfp692	chr11:58120098-58128115	9.64801	19.0472	0.981276	0.0488329	0	0	0	0	0	0	0	0	0.178475	0	0
XLOC_003169	Trim11	chr11:58745786-58804960	12.2137	23.769	0.960584	0.117176	0	0	0	-0.152866	0	0	0.707576	0	0.738507	0	0.654819
XLOC_003170	Mrpl55	chr11:59016004-59019840	12.3033	10.5097	-0.227314	0.731579	0	0	0	-0.175028	0	0	0	0	0.475655	0	0.260398
XLOC_003178	Nt5m	chr11:59661574-59690035	4.93521	5.75926	0.222771	0.672175	0	0	0	0	0	0	0.379187	0	0.689417	0	0.335482
XLOC_003179	Med9	chr11:59761715-59778444	6.08611	8.29842	0.447315	0.249123	-0.182454	0	0	0	0	0	0	0	0.260475	0	0
XLOC_003180	Rai1	chr11:59918514-60036304	11.8694	20.245	0.77031	0.103702	0.109725	0	0	0	0	0.249854	0.249578	0	0.4642	0	0.257266
XLOC_003186	Llgl1	chr11:60513191-60540723	5.34145	7.52133	0.493756	0.691497	0	0	0	0	0	0	0	0	0.380708	0	0
XLOC_003187	Smcr7	chr11:60541899-60546453	1.72453	2.06308	0.258601	0.640745	-0.228567	0	0	0	0	0	0	0	0.25746	0	0
XLOC_003190	Dhrs7b	chr11:60644132-60671925	4.9381	7.64086	0.629779	0.198991	0	0	0	0	0	0	0.492999	0	0.530936	0	0.623203
XLOC_003199	Specc1	chr11:61818444-62036515	51.4055	9.63871	-2.41501	4.57538e-11	0.101544	0	0	0	-0.121279	0	0.101485	0	0	0	0
XLOC_003201	Adora2b	chr11:62062485-62079954	37.5296	0.105676	-8.47224	0	0	0	0	0	-0.639456	0.481815	0.420857	0	0.169302	0.361919	0.366145
XLOC_003205	Trpv2	chr11:62387987-62413807	33.2988	15.6259	-1.09153	0.000498619	-0.241501	0	0	0.190267	0	0.195814	0.163093	0.59336	1.04525	0.30601	0
XLOC_003206	2410006H16Rik	chr11:62416378-62462025	58.558	68.6151	0.22866	0.656803	0	0	0	0	0	2.00495	1.44012	0	0.683886	0	2.00767
XLOC_003216	Pmp22	chr11:62945011-62973048	1.50211	0	-1.79769e+308	0.000657315	0	0	0	0	0	0	0	0	0	0	0.87263
XLOC_003218	Hs3st3a1	chr11:64246636-64336337	1.00396	0	-1.79769e+308	0.00102848	0	0	0	0	0	0	0.741587	0	0.810344	0	0.513865
XLOC_003219	Elac2	chr11:64792445-64976463	13.9605	23.3083	0.739489	0.0327847	0	0	0	0	0	0	0	0	0.372712	0	0
XLOC_003220	Zkscan6	chr11:65620666-65642852	4.81757	4.10964	-0.229295	0.679372	0	0	0	0	0	0	0	0	0.536005	0	0
XLOC_003223	Sco1	chr11:66851233-66881210	1.90117	3.09927	0.705042	0.156851	0	0	0	0	0	0	0	0	0.339004	0	0.35483
XLOC_003230	Gas7	chr11:67269020-67502494	37.9448	0.017675	-11.068	0	0	0	0.21517	0	0.29868	0.189387	0.251607	0.392178	0.33937	0	0.364961
XLOC_003233	Stx8	chr11:67779984-68020650	27.8648	16.967	-0.715715	0.206277	0	0	0	0	0	0.42529	0.211116	0.547484	0.530354	0.270611	0.23482
XLOC_003244	2310047M10Rik	chr11:68873276-68875078	8.99011	3.71183	-1.27621	0.00182511	0	0	0	0	0	0	0.361911	0	0.727536	0	0.465565
XLOC_003246	Vamp2	chr11:68901997-68905889	49.0856	15.7789	-1.6373	4.97855e-06	0	0	0	-0.156493	0	0	0.306365	0	0.333759	0	0
XLOC_003247	Per1	chr11:68908741-68923460	10.6309	6.39839	-0.732477	0.0535625	0	0	0	0	0	0.183322	0.169742	0	0.390853	0	0.300031
XLOC_003258	Fxr2	chr11:69446472-69467061	23.4941	25.4195	0.113635	0.765118	0	0	0	0	0	0	0.666944	0	0.7438	0	0.600232
XLOC_003266	Gps2	chr11:69727516-69730093	46.0086	53.9661	0.23015	0.539152	0	0	0	0	0	0.224959	0.291881	0	0.538673	0	0
XLOC_003270	Gabarap	chr11:69804871-69808523	688.696	210.308	-1.71136	4.73479e-07	0.263044	0	0	0	0	0.258901	0	0	-0.204682	0	0
XLOC_003271	Phf23	chr11:69809261-69813513	33.4883	31.9429	-0.0681586	0.875217	0	0	0	0	0	0	0	0	0.341501	0	0
XLOC_003287	Psmb6	chr11:70338858-70341360	65.4361	86.1487	0.396743	0.232121	0	0	0	0	0	0	0	0	0	0	0.28931
XLOC_003294	Kif1c	chr11:70514049-70545472	9.13751	1.23921	-2.88239	1.28357e-13	0	0	0	0	0	0	0	0	0.217433	0	0
XLOC_003295	Zfp3	chr11:70577948-70586431	0.753457	0.417273	-0.852535	0.211711	-0.148175	0	0	0	0	0	0	0.407708	0.318863	0	0
XLOC_003297	Rpain	chr11:70783692-70791306	18.0216	13.9353	-0.370988	0.49261	0	0	0	0	0	0	0	0	0.30659	0	0.203618
XLOC_003306	Mybbp1a	chr11:72254868-72265052	30.4723	114.87	1.91443	4.36879e-11	0	0	0	0	0.201053	0.160978	0	0	0.497609	0	0
XLOC_003307	Ube2g1	chr11:72420762-72499983	7.68957	15.1573	0.979038	0.00292528	0.811537	0	0	0.249637	0	0.471286	0.254274	-0.252592	-0.192049	0.418293	0.418601
XLOC_003308	Ankfy1	chr11:72503503-72585648	16.0997	9.66951	-0.735517	0.0175358	0	0	0	0	0	0	0	0	0.347048	0	0
XLOC_003309	Zzef1	chr11:72609677-72740725	10.0403	5.55636	-0.853588	0.0144751	0	0	0	0	0	0	0	0	0.504584	0	0
XLOC_003311	P2rx1	chr11:72812470-72828700	41.329	22.4079	-0.883145	0.0156652	0	0	0	0	0	0	0.415149	0.719662	0.881335	0	0
XLOC_003314	Itgae	chr11:72904096-72960951	0.141466	0.125577	-0.171888	1	0	0	0.120695	0	2.08117	0	0	0	0.537309	0	0
XLOC_003315	P2rx5	chr11:72974031-72986189	0.0841236	0.0410764	-1.0342	1	0	0	0	0	0	0	0	0	0.956347	0	0
XLOC_003316	Tax1bp3	chr11:72990584-72995548	9.65744	14.7153	0.607604	0.127602	-0.166305	0	0	0	0	0	0	0	0.414582	0	0
XLOC_003336	1300001I01Rik	chr11:74462831-74484355	11.3531	30.729	1.43652	3.73672e-06	0	0	0	0	0.185538	0	0	0	0	0	0
XLOC_003352	Pitpna	chr11:75401596-75442599	67.2439	53.4657	-0.330789	0.330255	0.163971	0	0	0	0	0	0	0	0.292747	0	-0.248258
XLOC_003355	Crk	chr11:75492811-75519594	12.3281	12.6148	0.0331666	0.94298	0	0	0	0	0	0	0	0	0.495532	0	0
XLOC_003356	Ywhae	chr11:75546388-75579343	292.943	323.191	0.141765	0.721066	0	0	0	0	0	0	0	0	0.378467	0	0
XLOC_003365	Blmh	chr11:76759157-76800891	46.3303	32.3378	-0.518736	0.110769	0	0	0	0.229439	0	0	-0.108521	0	0	0	0
XLOC_003369	Git1	chr11:77306913-77321296	15.8988	32.3388	1.02435	0.00097876	0	0	0	0	0	0	0	0	0.497471	0	0
XLOC_003375	Flot2	chr11:77845803-77873938	22.2439	16.3294	-0.445942	0.220109	0	0	0	0	-0.230615	0	0.217274	0	0.611345	0	0
XLOC_003382	Sdf2	chr11:78059247-78068998	30.7102	15.2582	-1.00913	0.00418561	0.326354	0	0	0	0	0	0	0	-0.254491	0	0
XLOC_003383	2610507B11Rik	chr11:78075255-78104127	26.1134	23.9951	-0.122048	0.735927	0.224979	0	0	0	0	0	0	0	0	0	0
XLOC_003385	Aldoc	chr11:78136343-78141273	81.9167	0.2862	-8.16099	0	1.1928	0	0	0.710454	0	0	0	0	0	0	-0.992491
XLOC_003393	Ift20	chr11:78349867-78355200	36.2368	25.4505	-0.509759	0.280838	0.250916	0	0	0	0.236026	0.541662	0.404283	0	0.433947	0	0.423926
XLOC_003397	Rab11fip4	chr11:79404713-79508451	0.914816	0	-1.79769e+308	8.73987e-05	0	0	-0.258254	-0.149166	0	0.368074	0.340431	0.695842	0.555175	0	0.155426
XLOC_003403	Rnf135	chr11:79997373-80013255	4.23777	4.77744	0.172933	0.782706	0	0	0	0	0	0	0	0	0.161651	0	0
XLOC_003404	Rhot1	chr11:80022556-80081409	6.58085	9.04793	0.459315	0.223511	0	0	0	0	0	0.25449	0.285837	0	0.521246	0	0.422824
XLOC_003406	Zfp207	chr11:80196780-80216198	130.812	163.485	0.321664	0.351082	0	0	0	0	0	0	0	0.483052	0.583215	0	0
XLOC_003417	Tmem132e	chr11:82202401-82259829	3.74762	0.00751691	-8.96162	1.27186e-08	0.141783	0	0	0	-0.117512	0.408776	0.581862	0.854116	0.805129	0	0.450753
XLOC_003420	Lig3	chr11:82594636-82684712	11.8589	14.329	0.272964	0.564288	0	0	0	0	0	0	0	0	0.450424	0	0
XLOC_003422	Unc45b	chr11:82724754-82756908	0	0.00420762	1.79769e+308	1	0	0	0	0	0	0.205989	0	0	0	0	0.274825
XLOC_003431	Ap2b1	chr11:83113435-83218539	34.7108	25.2713	-0.457884	0.154314	0	0	0	0	0	0.23551	0	0	0.443702	0	0
XLOC_003434	Taf15	chr11:83286568-83320242	44.0275	46.3703	0.074796	0.854163	0	0	0	0	0	0.611789	0.377907	0	0	0	0.37476
XLOC_003436	Ccl4	chr11:83475482-83478185	4.55624	0.737762	-2.62662	0.000553169	0	0	0	0	0	1.42731	0.979584	0	1.25115	0	1.48095
XLOC_003440	Heatr6	chr11:83567138-83597256	5.82058	10.2488	0.816215	0.0189376	0	0	0	0	0	0	0	0	0.376899	0	0
XLOC_003450	Ppm1d	chr11:85124755-85160573	6.28961	11.5108	0.871944	0.0150246	0	0	0	0	0	0	0	0	0.23954	0	0.380906
XLOC_003457	Ptrh2	chr11:86497484-86505959	6.44738	12.3779	0.940978	0.0122276	0	0	0	0	0	0.22077	0.202487	0	0.429906	0	0
XLOC_003466	Supt4h1	chr11:87551066-87557119	39.6511	51.8696	0.387526	0.309786	0	0	0	0	0	0	0	0	0.204198	0	0
XLOC_003469	Mks1	chr11:87666712-87677250	2.89332	3.29727	0.188543	0.797694	-0.114402	0	0	0	0	0	0.21891	0	0.379526	0	0.145718
XLOC_003478	Trim25	chr11:88860716-88881607	3.9503	8.82378	1.15943	0.000537784	0	0.159394	0	0	0	0	0	0	0.484234	0	0
XLOC_003484	Mbtd1	chr11:93747532-93808298	5.87083	19.5579	1.73611	1.1129e-08	0	0	0	0	0	0	0	0	0.554635	0	0
XLOC_003485	Spag9	chr11:93857404-93987402	11.6536	7.63007	-0.611005	0.0789791	0.232099	0	0	0.224238	0.180241	0.463124	0.128343	0.739013	0.780911	0	0.539307
XLOC_003487	Ankrd40	chr11:94189314-94203161	23.7606	14.7299	-0.689828	0.0889127	0	0	0	0	0	0	0	0	0	0	0.193251
XLOC_003489	Lrrc59	chr11:94491104-94515068	65.4746	58.4319	-0.164179	0.657347	0.175141	0	0	0	0.36447	0.605499	0.431137	0	0.953041	0	0.409756
XLOC_003490	Mrpl27	chr11:94515104-94521401	20.0811	28.8284	0.521654	0.208851	0	0	0	0	0	-0.183287	0	0	0.244961	0	0
XLOC_003499	Slc35b1	chr11:95245993-95253120	25.9267	13.516	-0.939768	0.0214829	0	0	0	0	0	0	0	0	0	0	0.690095
XLOC_003500	Spop	chr11:95275391-95354724	17.4952	24.2492	0.470982	0.163541	0	0	0	0	0	0	0	0	0.245399	0	0.421005
XLOC_003507	B4galnt2	chr11:95719516-95776185	1.09094	1.78279	0.708568	0.588896	0	0	0	0	0	0	0	0	0	0	0.385256
XLOC_003509	Snf8	chr11:95896230-95908719	46.0186	46.29	0.00848416	0.986915	-0.214932	0	0	0	0	0	0	0	0.493542	0	0
XLOC_003521	Hoxb4	chr11:96176172-96215328	3.74312	4.93567	0.399006	0.446758	0	0	0	0	0	0	0.295901	0	0.3194	0	0.20479
XLOC_003522	Hoxb2	chr11:96176172-96215328	2.20654	0	-1.79769e+308	0.0165558	0	0	0	0	0	0	0	0	0	0	0.350402
XLOC_003532	Mrpl10	chr11:96902882-96910527	31.259	32.9527	0.0761258	0.849512	0	0	0	0	0	0	0	0	0	0	0.193624
XLOC_003541	Lasp1	chr11:97660985-97700082	110.65	39.0759	-1.50166	5.15154e-07	0	0	0	-0.182584	0	0	0.142116	0	0.526753	0	0
XLOC_003543	Rpl19	chr11:97888023-97891807	1379.4	1501.29	0.122156	0.758808	0	0	0	0	0	0	0	0	0.423767	0	0
XLOC_003547	Stard3	chr11:98219694-98242412	24.1885	31.4844	0.380316	0.577619	0	0	0	0	0	0	0	0	0	0	0.288426
XLOC_003563	Wipf2	chr11:98724911-98766895	5.14699	5.17013	0.00647337	0.989632	0	0	0	0	0	0	0	0	0.641128	0	0
XLOC_003566	Igfbp4	chr11:98902573-98913957	23.0448	183.385	2.99236	0	0.240389	0	0	0.52303	0.217196	0	-0.306861	0	0	0	-0.29335
XLOC_003582	Nkiras2	chr11:100484268-100512007	10.0376	7.04125	-0.511513	0.227932	-0.129597	0	0	0	0	0.11649	0.150138	0	0.203801	0	0.108894
XLOC_003585	Stat5a	chr11:100720664-100746483	19.5883	35.066	0.840077	0.00707597	0	0	0	0.336009	0.363938	0	0.113102	0	0.14677	0	-0.157104
XLOC_003586	Atp6v0a1	chr11:100870765-100925031	29.9116	24.6863	-0.276994	0.413771	0	0	0	0	0.239345	0.261437	0.473562	0	0.65768	0	0.436671
XLOC_003589	Coasy	chr11:100943935-100947933	8.58978	9.80788	0.191321	0.67216	-0.193151	0	0	0	0.476236	0	0.675606	0	0.6047	0	1.00448
XLOC_003590	Mlx	chr11:100948603-100956715	19.5045	13.8482	-0.494106	0.184003	0	0	0	0	0.0898497	0	0.243397	0	0.567628	0	0.159708
XLOC_003595	Vps25	chr11:101115031-101120865	102.283	65.4084	-0.645021	0.055924	0	0	0	0	0	0	0	0	0.127441	0	0
XLOC_003598	Psme3	chr11:101177564-101184844	65.097	105.026	0.690084	0.0236417	0	0	0	0	0	0	0	0	0.408031	0	0
XLOC_003604	Ifi35	chr11:101309725-101320015	9.70175	6.10852	-0.667423	0.174781	0	0	0	0	-0.201429	0	0	0	0	0	0.222102
XLOC_003605	Rnd2	chr11:101329651-101333161	6.40834	11.7604	0.875912	0.0906478	0.251498	0	0	0	0	0	0.191651	0	-0.126194	0	0.183102
XLOC_003607	Tmem106a	chr11:101443546-101453113	2.94348	0.465919	-2.65937	1.78945e-05	0	0	0	0	0	0	0	0	0.204998	0	0
XLOC_003614	G6pc3	chr11:102051012-102055396	22.7097	39.0578	0.782305	0.0184287	0.377367	0	0	0	0	0.357337	0.224716	0	-0.669963	0	0
XLOC_003619	Grn	chr11:102291635-102298123	111.527	45.7573	-1.28532	1.66671e-05	-0.231685	0	0	-0.188125	0	0	0	0	0.522875	0	0.5332
XLOC_003625	Nmt1	chr11:102889177-102930226	62.0491	57.8034	-0.102257	0.804982	0	0	0	0	0	0	0	0	0.219823	0	0
XLOC_003636	Myl4	chr11:104411976-104448533	0.0212773	0.174108	3.0326	1	0	0	0	0	0	0	0	0	0.232291	0	0
XLOC_003640	Tlk2	chr11:105018208-105145270	7.02481	10.8908	0.632585	0.0902743	0	0	0	0	0	0.403243	0.376714	0	0.610565	0	0.531153
XLOC_003647	Map3k3	chr11:105945691-106021468	10.4169	10.6763	0.0354916	0.966419	0	0	0	0	0.462964	0.558276	0.633432	0	0.849153	0	0.654421
XLOC_003649	Psmc5	chr11:106117478-106124428	35.5604	48.193	0.438551	0.271406	0	0	0	0	0	0.413169	0	0	0.518805	0	0
XLOC_003650	Tcam1	chr11:106137985-106149457	0.0473994	0.0733482	0.629895	1	0	0	0	0	0	0	0	0	1.0026	0	0.52287
XLOC_003662	Axin2	chr11:108781662-108812095	9.3286	0.257479	-5.17913	0	0	0	0	0	0	0	0	0	0.574797	0	0
XLOC_003664	Gna13	chr11:109216091-109262683	13.4037	9.83273	-0.446963	0.173475	0.286021	0	0.261256	0	0	0	0.407545	0	0.501755	0	0.219745
XLOC_003665	Amz2	chr11:109287259-109299462	14.1096	16.2066	0.199908	0.618562	0	0	0	0	0.119086	0.127049	-0.119128	0	0	0	0.256749
XLOC_003667	Arsg	chr11:109301391-109434643	0.629847	0.356936	-0.819336	0.902341	0	0	0	0	0	0	0	0	0.272671	0.198365	0
XLOC_003668	Wipi1	chr11:109434834-109472703	1.83071	2.6545	0.536036	0.439557	0.194163	0	0	0	0	0	0.144269	0	0.186788	0	0.175101
XLOC_003669	Prkar1a	chr11:109510677-109530962	77.4623	63.7471	-0.281133	0.433803	0.239802	0	0	0	0	0	0	0	0	0	0
XLOC_003675	Cog1	chr11:113510842-113545465	14.8104	12.0552	-0.296954	0.568577	-0.168578	0	0	0	0	0	0	0	0.617311	0	0
XLOC_003676	D11Wsu47e	chr11:113545669-113555963	5.95846	8.44892	0.503828	0.327721	0	0	0	0	0	0	0	0	0.410985	0	0
XLOC_003679	Ttyh2	chr11:114536697-114582298	9.01828	1.45081	-2.636	5.00012e-11	0	0	0	0	0	0	0	0	0.315969	0	-0.149569
XLOC_003684	Cd300a	chr11:114749890-114771179	28.3862	0.163953	-7.43577	0	0	0	0	0	0	0.356906	0.488668	0.836931	0.944705	0.47387	0.454327
XLOC_003691	Ict1	chr11:115265063-115272234	31.3154	35.7594	0.191453	0.667398	0	0	0	0	0	0	0.161231	0	0.476864	0	0
XLOC_003695	Armc7	chr11:115336990-115353128	4.74327	2.69816	-0.813906	0.316584	0	0	0	0	0	0	0.351001	0	0.580535	0	0.36694
XLOC_003697	Mrps7	chr11:115465464-115468938	18.273	31.3126	0.777031	0.0272362	0	0	0	0	0	0	0	0	0.326404	0	0
XLOC_003699	Tsen54	chr11:115676052-115684416	2.45951	9.34998	1.92659	4.32243e-06	0	0	0	0	0	0	0	0	0.184268	0	0
XLOC_003700	Llgl2	chr11:115685354-115717094	1.06978	2.11026	0.980105	0.0868733	0	0	0	0	0	0	-0.123006	0	0.162746	0	0
XLOC_003705	Sap30bp	chr11:115794972-115826848	18.6322	22.8893	0.296876	0.410976	0	0	0	0	0	0.279806	0	0.458551	0.24094	0	0
XLOC_003707	Unk	chr11:115891518-115922528	9.8017	19.1228	0.964193	0.00483596	0	0	0	0	0	0	0	0	0.321629	0	0
XLOC_003708	2310004N24Rik	chr11:116033107-116076632	30.3666	24.7275	-0.296367	0.654499	0	0	0	0	0	0	0	0	0.257886	0	0
XLOC_003711	Fam100b	chr11:116295407-116300391	174.16	144.243	-0.271907	0.550439	0	0	0	0	0	0	0.191463	0	0	0	0.253205
XLOC_003712	Sphk1	chr11:116393224-116397989	0.0652554	0	-1.79769e+308	1	0	0	0	0	0	0	0	0	0.825015	0	0
XLOC_003715	1810032O08Rik	chr11:116532973-116537112	3.73585	4.47784	0.261365	0.736336	0	0	0	0	0	0.493285	0	0	0	0	0.721186
XLOC_003724	Sept9	chr11:117060974-117223639	231.883	99.7497	-1.21701	0.000392642	0	0	0.279259	0	0.2492	0.258919	0.447897	0.268328	0.346392	0.272706	0
XLOC_003726	Tnrc6c	chr11:117515602-117626737	6.51668	8.40984	0.367942	0.291985	0	0	0	0	0	0.519619	0.720683	0	1.42	0	0
XLOC_003730	Afmid	chr11:117676832-117701222	4.8262	1.64458	-1.55317	0.204209	0	0	0	0	0.0911387	0.141666	0	0	0	0	0
XLOC_003733	Pgs1	chr11:117848170-117990533	12.885	9.35085	-0.462527	0.345444	0	0	0	0	0	0	0.192169	0	0.61457	0	0
XLOC_003739	Gaa	chr11:119129280-119147012	38.244	11.4375	-1.74146	1.16195e-08	0	0	0.151451	0	0	0	0	0	0	0	0.307447
XLOC_003747	Chmp6	chr11:119775123-119780866	15.1165	12.5914	-0.26368	0.518434	0	0	0	0	0	0	0.153736	0	0.218209	0	0.230381
XLOC_003748	Baiap2	chr11:119804405-119868096	8.89131	15.1342	0.767341	0.0808422	0	0	0	0	0	0	0	0	0.54937	0	0
XLOC_003755	Ccdc137	chr11:120319419-120328914	5.58546	9.72353	0.799804	0.077185	0	0	0	0	0	0	0	0	0.363152	0	0
XLOC_003756	Hgs	chr11:120328948-120345298	25.1791	17.413	-0.532066	0.151904	0	0	0	0	0	0	0	0	0.829311	0	0
XLOC_003762	Aspscr1	chr11:120534286-120570760	18.9442	20.5602	0.118097	0.778297	0	0	0	0	0	0	0	0	0.388558	0	0
XLOC_003763	Lrrc45	chr11:120575266-120582481	7.93853	7.92174	-0.00305373	0.995883	0	0	0	0	0	0	0	0	0.134088	0	0
XLOC_003770	Narf	chr11:121098514-121120000	11.9673	16.8645	0.494894	0.160116	-0.129346	0	0	0.146661	0	0	0	0	0.196342	0	-0.147209
XLOC_003774	Tbcd	chr11:121313262-121534465	12.7107	20.0584	0.658162	0.0902173	0	0	0	0.0988908	0.262897	0	0.133252	0.493107	0.386948	0	-0.140088
XLOC_003775	Metrnl	chr11:121563740-121578703	31.5836	0.109205	-8.17599	0	0	0	0	0	0	0	0	0.548445	0.300013	0	0
XLOC_003779	Limk2	chr11:3243299-3309238	4.73683	10.1375	1.09771	0.00155812	0.261675	0	0	0	0	-0.261194	0	0.176044	0.276808	0	-0.159075
XLOC_003780	Rnf185	chr11:3315985-3352354	7.80338	6.15632	-0.342032	0.420811	0	0	0	0	0	0	0.335481	0	0.958096	0	0.533649
XLOC_003792	Mtmr3	chr11:4380623-4494818	14.9686	16.4588	0.136917	0.726079	0	0	0	0	0	0	0.224358	0.553826	0.605881	0.230673	0.399979
XLOC_003803	Ccdc117	chr11:5420615-5442246	4.80777	7.01467	0.545008	0.632672	0	0	0	0	0.417449	0	0.374358	0	0.857851	0	0.978079
XLOC_003812	Nudcd3	chr11:6005694-6100454	15.8524	15.198	-0.0608168	0.882	0.137225	0	0	0	0	0	0	0	0.339989	0	-0.181674
XLOC_003815	Tmed4	chr11:6157547-6174840	34.1299	41.1881	0.271193	0.522647	0	0	0	0	0	0	0	0	0.21058	0	0
XLOC_003817	Purb	chr11:6367599-6375920	26.0054	11.7227	-1.14951	0.000816607	0	0	0	0	0	0	0.370741	0	0.965843	0	0
XLOC_003825	Tbrg4	chr11:6515600-6526070	17.8379	28.4161	0.671765	0.0768616	0.189988	0	0	0	0	0	0.357103	0	0.822366	0	0
XLOC_003831	Hus1	chr11:8893144-8911184	2.1734	8.11793	1.90116	1.98366e-06	0	0	0	0.16164	0.197612	0.148655	0	0.195881	0	0	0
XLOC_003835	Ddc	chr11:11714101-11798147	110.809	1.01472	-6.77085	0	0.230666	0.190191	0.173974	0	-0.302647	0	0.14598	0	0.226286	0	0.219249
XLOC_003836	Grb10	chr11:11830501-11937423	1.43085	0.121423	-3.55876	4.24438e-10	0	0	0.724124	0	0.845394	2.10241	1.82984	2.07727	2.12989	2.39056	2.1318
XLOC_003837	Cobl	chr11:12136607-12364970	79.1727	0.0555032	-10.4782	0	0.149115	0	0.183979	0	0.338008	0.257909	0.255706	0	-0.123287	0.168773	0.299962
XLOC_003838	Sec61g	chr11:16401640-16408487	116.383	61.8719	-0.911519	0.006285	0	0	0	0	0	0	0.385413	0	0.509027	0	0.55364
XLOC_003840	Plek	chr11:16871208-16908870	69.9454	81.8634	0.226988	0.512674	0	0	0	0	0	0	0	0.852422	1.44829	0.554062	0.687366
XLOC_003841	Pno1	chr11:17103202-17111592	10.7399	19.7696	0.880307	0.017164	0	0	0	0	0	0	0	0	0.47293	0	0.4231
XLOC_003843	Meis1	chr11:18780430-18918972	25.7064	49.8521	0.955528	0.00424205	-0.278853	0	0	0	0	0	0	0.444106	0.453094	0	0
XLOC_003846	Slc1a4	chr11:20202182-20232716	1.37403	0.952188	-0.529099	0.301371	0	0.494051	0	0.434529	1.11927	1.85644	0	1.99108	1.97854	0	1.96973
XLOC_003847	Aftph	chr11:20585051-20642906	33.0358	18.0658	-0.87077	0.0314564	0.176523	0	0	0.148119	0.220795	0.476771	0.190787	-0.239343	-0.205175	0.445615	0.363932
XLOC_003849	Ugp2	chr11:21138355-21271258	10.4963	8.08256	-0.376992	0.475095	0	0	0	0.189036	0	0	0	0	0.215416	0	0
XLOC_003856	Commd1	chr11:22799727-22882284	28.3333	30.6149	0.111735	0.863259	0.127634	0	0	0	0.123726	0.368271	0.215263	0	0	0.338657	0.399139
XLOC_003860	0610010F05Rik	chr11:23473271-23533631	4.58621	9.22013	1.00749	0.00888701	0.251137	0	0	0	0	0.295849	0.215594	0	0.634706	0	0
XLOC_003861	Pex13	chr11:23546468-23632876	20.1797	30.9622	0.617605	0.146097	0	0	0	0	0.258006	0	0	0	0	0	0
XLOC_003862	Rel	chr11:23637033-23671001	12.2515	4.10265	-1.57833	4.47469e-06	-0.115808	0	0	0.103926	0.216253	0	0.128352	0	0.113849	0	0.217051
XLOC_003867	Vrk2	chr11:26287083-26493920	13.9697	9.01268	-0.632273	0.153683	0	0	0.204308	0	0.266078	0	0.208048	0	0	0	0.305526
XLOC_003880	Stc2	chr11:31257741-31271432	16.0954	0	-1.79769e+308	7.36552e-06	0	0	0.470592	0.545764	1.06938	0.881845	0.963396	0.735147	0.809761	1.13595	1.18652
XLOC_003882	Il9r	chr11:32087575-32100476	13.1132	10.0385	-0.385481	0.292073	0.233058	0	0.172135	0	0.179678	0.285789	0.174949	-0.121967	-0.125678	0	0.20437
XLOC_003883	Rhbdf1	chr11:32109584-32122293	1.71236	1.16707	-0.5531	0.294136	0.207452	0	0	-0.200932	0	0	0.75562	0	0.746864	0	0.496463
XLOC_003888	Npm1	chr11:33052510-33063174	759.867	1929.95	1.34474	0.000149037	0	0	0	0	0	0	0	0	-0.168552	0	0.362509
XLOC_003894	Dock2	chr11:34126863-34597325	58.6682	55.9817	-0.0676253	0.882	0	0	0	0	0.275337	0.292895	0.320317	0.500729	0.283545	0	0
XLOC_003901	Mat2b	chr11:40492815-40508705	20.656	29.7146	0.524608	0.132179	0.624081	0	0	0	0	0	0	0	-0.599339	0	0.357485
XLOC_003912	Ublcp1	chr11:44268072-44284050	1.99582	1.40074	-0.510794	0.399267	-0.181347	0	0	0	0	0	0	0	0.587332	0	0
XLOC_003917	Cyfip2	chr11:46007359-46125852	47.7475	46.8625	-0.0269908	0.947652	0	0	0	0	0	0	0	0	0.444932	0	0
XLOC_003918	Itk	chr11:46138651-46203017	1.34903	0.504773	-1.41822	0.00545649	0.766751	0	0	0	0.360161	0	0	0.214056	1.11701	0	0.694918
XLOC_003923	Trim41	chr11:48619905-48630893	14.1509	15.275	0.110273	0.786441	0	0	0	0	0	0	0.254919	0	0	0	0
XLOC_003924	Irgm1	chr11:48678750-48685945	5.36825	18.2457	1.76504	9.94521e-06	0	0	0	0	0	0	0	0	0	0	0.37225
XLOC_003934	Sqstm1	chr11:50013653-50024503	460.366	89.9533	-2.35554	1.96824e-13	0	0	0	0	0	0	0	0	0	0	0.919137
XLOC_003937	Maml1	chr11:50069136-50105838	9.30966	9.75135	0.0668728	0.886602	0	0	0	0	0	0	0	0.365776	0.570875	0	0.293369
XLOC_003948	Hnrnpab	chr11:51398258-51420383	134.13	243.003	0.857346	0.0141383	0	0	0	0	0	0	0	0	0.406093	0	0
XLOC_003953	Phf15	chr11:51626948-51671173	5.22514	7.74357	0.567529	0.0982463	0	0	0	0	0	0	-0.30995	0	0.9156	0	-0.522123
XLOC_003959	Hspa4	chr11:53073315-53114141	54.3737	71.9585	0.404256	0.225377	0	0	0	0	0	0	0	0	0.469619	0	0
XLOC_003964	Il4	chr11:53424134-53432167	17.8995	1.80236	-3.31196	1.97769e-06	0.486312	0.34217	0.486314	0	0	0.871987	0.974978	0.679795	1.42063	0	0.842801
XLOC_003965	Il13	chr11:53444824-53448204	45.1398	0.0291104	-10.5986	9.43549e-12	0.174612	0	0	0	0	0.225328	0.245395	0	0.774605	0	0
XLOC_003966	Rad50	chr11:53462985-53520821	17.591	19.9523	0.181718	0.652651	0	0	0.133448	0.153047	0.363109	-0.155273	0	0.137104	0	0	0
XLOC_003968	Slc22a5	chr11:53678043-53705205	3.05072	4.24642	0.477097	0.408334	-0.193619	0	0	0	0	0	0.259173	0	0.344715	0	0
XLOC_003972	Csf2	chr11:54060771-54063401	0.0424824	0	-1.79769e+308	1	0	0	0	0	0	0.217831	0	0	0.282457	0	0
XLOC_003974	Cdc42se2	chr11:54530916-54601205	27.8244	17.0423	-0.707226	0.0331371	0	0	0	0	0	0	0	0	0.500636	0	0
XLOC_003977	Anxa6	chr11:54792463-54846973	107.352	34.1934	-1.65056	3.50637e-08	0	0	0	0	0	0.35411	0.387731	0	0.719627	0	0.212312
XLOC_003988	Fam114a2	chr11:57296491-57332146	23.0317	14.3181	-0.685782	0.0393313	-0.195625	0	0	0.319328	0.267217	0	-0.190372	0	0.239796	0	0.185744
XLOC_003991	Gemin5	chr11:57933359-57982041	3.7214	11.5573	1.63489	1.22885e-06	0	0	0	0	0.137059	0	0	0	0	0	0.137
XLOC_003992	Zfp672	chr11:58128410-58143742	13.5469	6.88897	-0.975607	0.225706	0	0	0	0	0	0	0	0	0.227706	0	0
XLOC_004006	Zfp39	chr11:58701654-58717727	1.53977	0.867042	-0.828542	0.0899251	0	0	0	0	0	0	0.186411	0	0.407444	0	0.161221
XLOC_004010	A230051G13Rik	chr11:58968870-58977244	0.979767	2.10889	1.10597	0.0180925	0	0	0	0	0	0	0	0	0.153137	0	0
XLOC_004012	Guk1	chr11:58997356-59005454	5.83225	8.96214	0.61979	0.261967	0	0	0	0	0	0	0.400254	0	0.564784	0	0.362808
XLOC_004023	Flcn	chr11:59605252-59623525	16.6229	18.4538	0.150746	0.728265	0	0	0.184182	0	0	0.290412	0.216455	0	0.235181	0	0.508417
XLOC_004024	Cops3	chr11:59631301-59653269	38.0037	72.7761	0.937324	0.00849007	0.162143	0	0	0	0	0	-0.124417	0	0	0	0
XLOC_004027	Pemt	chr11:59784118-59860033	1.85788	6.40747	1.7861	0.012624	0	0	0	0	0	0	0	0	0.502939	0	0
XLOC_004030	Atpaf2	chr11:60214125-60230601	11.8975	19.9755	0.747572	0.0642126	0	0	0	0	0	0	0	0	0.815265	0	0.272172
XLOC_004032	Top3a	chr11:60553560-60624767	4.81326	7.97134	0.727807	0.351467	0	0	0	0	0	0	0	0	0.231457	0	0
XLOC_004034	Tmem11	chr11:60677953-60692540	28.3272	40.4761	0.514881	0.15747	0	0	0	0	0	0	0.319112	0	0.472249	0	0.495436
XLOC_004037	Usp22	chr11:60965282-60988561	6.97616	22.2394	1.67262	1.47599e-07	0	0	0	0.320021	0.259817	0.537879	0	0	0.226143	0	0.573226
XLOC_004038	Aldh3a2	chr11:61058256-61080675	32.3699	6.90725	-2.22847	4.40725e-11	0	0	0.162612	0	0	0	0.167771	0	0	0	0.190692
XLOC_004045	Prpsap2	chr11:61543151-61580991	12.6053	10.4712	-0.267603	0.565999	0	0	0	0	0	0	0	0	0.503834	0	0.320273
XLOC_004046	Ulk2	chr11:61589099-61668594	11.9343	5.00456	-1.25379	0.00135519	0	0	0	0	0.251546	0.324385	0.243542	0	0.353196	0	0.521543
XLOC_004051	BC046404	chr11:62416378-62462025	1.84549	7.71534	2.06373	0.000414435	-0.101082	0	0	0	0	0.168211	0.309877	0	0.852845	0	0.324318
XLOC_004054	Hs3st3b1	chr11:63698194-63735786	0.297234	0	-1.79769e+308	1	0	0	0	0	0	0.371619	0.414541	0	0.182993	0	0.404104
XLOC_004055	Cox10	chr11:63776128-63892974	3.69989	9.93553	1.42511	0.000332613	0	0	0	0	0.400829	0.333202	0.312046	0.733428	0.495033	0	0.236977
XLOC_004060	Map2k4	chr11:65501707-65601799	145.177	52.8254	-1.45851	0.08218	0.183349	0	0	0	0	-0.177489	0	0.17024	0.245259	0	-0.293144
XLOC_004065	2310004I24Rik	chr11:66851233-66881210	6.14933	6.32847	0.0414286	0.957781	0	0	0	0	0	0	0	0	0	0	0.185058
XLOC_004071	Ndel1	chr11:68634948-68666633	23.7939	17.5674	-0.437696	0.198444	0	0	0	0	-0.178145	0.663274	0.389921	0.565904	0.610895	0.683791	0.662307
XLOC_004081	Chd3	chr11:69156774-69209176	36.7984	43.3629	0.236819	0.778115	0	0	0	0	0	0	0.281846	0	0.418772	0	0.271175
XLOC_004082	Tmem88	chr11:69209292-69211736	0.101297	0.188904	0.899064	1	0	0	0	0	0	0	0	0.163945	0	0	0
XLOC_004092	Eif4a1	chr11:69480437-69485925	208.448	382.891	0.877246	0.00578253	0	0	0	0	0	0.448713	0.374935	0	0.542829	0	0
XLOC_004101	Nlgn2	chr11:69634372-69651542	4.69351	15.545	1.72771	8.20168e-07	0	0	0	0	0	0	0.218417	0	0.182815	0	0.191425
XLOC_004109	Rai12	chr11:69781726-69804102	22.3381	28.2992	0.341255	0.596609	0.285375	0	0	0	0	0	0.528972	0	0.775667	0	0.238441
XLOC_004111	Slc16a13	chr11:70030292-70034592	1.62549	4.20435	1.37101	0.0102092	0	0	0	0	0	-0.120902	0	0	0.128061	0	0
XLOC_004121	Chrne	chr11:70428384-70432696	0.157646	0	-1.79769e+308	1	0	0	0	0	0	0	0	0	0.282605	0	0.336864
XLOC_004123	Pfn1	chr11:70465348-70468152	1891.36	1287.04	-0.555365	0.123772	0	0	0	0	0.195253	0.366383	0.295721	0	0	0	0
XLOC_004124	Camta2	chr11:70477270-70501607	66.7925	49.8981	-0.420703	0.372004	0	0	0	0	0	0.224292	0.213011	0	0.334771	0	0.168176
XLOC_004126	A430084P05Rik	chr11:70604433-70626063	0.0206938	0.217168	3.39154	1	0	0	0	0	0	0	0	0	0.838579	0	0.375341
XLOC_004127	Nup88	chr11:70658264-70783483	31.9191	37.452	0.230621	0.639134	0.284654	0	0	0	0	0	0	0	0.450197	0	0
XLOC_004129	Dhx33	chr11:70797592-70817934	5.77051	12.2568	1.08681	0.00265869	0	0	0	0	0	0	0	0	0.264902	0	0
XLOC_004130	Derl2	chr11:70820946-70832765	8.38332	5.03548	-0.735393	0.0560664	0	0	0	0	0	0	0.331615	0	0	0	0.314695
XLOC_004135	Aipl1	chr11:71842223-71855431	1.21757	0.516078	-1.23834	0.0926713	0.125499	0	0	0	0	0	0	0	0.0948163	0	0
XLOC_004137	4933427D14Rik	chr11:71967429-72023989	2.68204	4.61956	0.784427	0.422335	0	0	0	0	0	0	-0.196772	0	0.276961	0	0
XLOC_004138	Med31	chr11:72025218-72031952	4.95366	5.12891	0.0501599	0.947091	0	0	0	0	0	0	0.247335	0	0.247776	0	0.196285
XLOC_004144	Cyb5d2	chr11:72590729-72609585	3.4557	0.94481	-1.87088	0.000803145	0	0	0	0	0	0	0.106207	0	0	0	0.109771
XLOC_004145	Itgae	chr11:72904096-72960951	0.549664	0.0654038	-3.0711	0.647228	0	0	0.120695	0	2.08117	0	0	0	0.537309	0	0
XLOC_004146	Itgae	chr11:72904096-72960951	0	18.6916	1.79769e+308	0.372574	0	0	0.120695	0	2.08117	0	0	0	0.537309	0	0
XLOC_004147	Itgae	chr11:72904096-72960951	0.0722117	0.176358	1.28821	1	0	0	0.120695	0	2.08117	0	0	0	0.537309	0	0
XLOC_004148	Itgae	chr11:72904096-72960951	0.0563435	0.373274	2.72791	0.640356	0	0	0.120695	0	2.08117	0	0	0	0.537309	0	0
XLOC_004151	Ctns	chr11:72996634-73012521	9.02565	5.50299	-0.713815	0.0970316	0	0	0	-0.20849	0	0	0	0	0	0	0.73192
XLOC_004173	Pafah1b1	chr11:74487450-74537886	27.0849	19.1562	-0.499677	0.180293	-0.163456	0	0	0	0	0.317634	0.226187	0	0.491388	0	0.558775
XLOC_004175	Srr	chr11:74711581-74739300	10.0348	4.20019	-1.25649	0.0152456	0	0	0	0	0	0	0	0	1.2466	0	0.264533
XLOC_004177	Hic1	chr11:74978066-74983757	32.0199	0.0289702	-10.1102	0	0	0	-0.176038	-0.253808	-0.251526	0.278135	0	0	0.473915	0	0
XLOC_004178	Dph1	chr11:74989444-75004042	13.9626	11.0487	-0.337687	0.448815	0	0	0	0	0	0	0	0	0.384906	0	0.1815
XLOC_004178	Ovca2	chr11:74989444-75004042	13.9626	11.0487	-0.337687	0.448815	0	0	0	0	0	0	0.258308	0	0	0	0
XLOC_004180	Serpinf1	chr11:75223530-75236125	0.133323	4.02082	4.91449	2.0512e-11	0.302681	0	0	0	0	0	0	0	0.772486	0	0.423165
XLOC_004189	Nxn	chr11:76070727-76212643	1.38043	10.2333	2.89008	2.98121e-12	0	0	0	0	0	0	0.174184	0.202023	0.115688	0	0
XLOC_004190	Abr	chr11:76230231-76437046	57.1364	12.5508	-2.18663	3.98704e-11	0	0	0	0	0	0.172802	0.079516	0	0	0	0.083301
XLOC_004191	Gosr1	chr11:76540103-76577089	12.5606	11.7705	-0.0937285	0.825812	0	0	0	0	0	0	0	0	0	0	0.248234
XLOC_004198	Taok1	chr11:77342663-77421404	6.4745	3.73866	-0.792247	0.0156143	0	0	0	0	0	0.273783	0	0	0.288853	0	0.31843
XLOC_004202	Eral1	chr11:77886877-77893885	8.16566	13.4946	0.724741	0.0919706	0	0	0	0	0	0	0	0	0	0	0.246982
XLOC_004204	Nek8	chr11:77979545-77990168	1.32245	1.97457	0.578328	0.449991	0	0	0	0	0	0	-0.153199	0	0.246891	0	0
XLOC_004209	Supt6h	chr11:78020250-78059205	22.5079	29.8871	0.409089	0.198612	0	0	0	0	0	0	0	0	0.693416	0	0
XLOC_004213	Tmem199	chr11:78320556-78325670	11.8829	10.6086	-0.163645	0.791962	-0.0833462	0	0	-0.206859	0	0	0.0757865	0	0.295588	0	0.111505
XLOC_004214	Tnfaip1	chr11:78336351-78349762	2.59392	3.6683	0.499978	0.327862	0	0	0	0	0	0.71911	0.54308	0	0.880297	0	0.589342
XLOC_004215	Tmem97	chr11:78355318-78364237	32.4857	54.0397	0.734215	0.0263344	0	0	0	0	0	0.541711	0	0	0.458255	0	0.534839
XLOC_004222	Evi2a	chr11:79153393-79395111	198.619	59.5088	-1.73883	0.000254948	0.228677	0	0.384197	0	0	0	0.24277	0	-0.408467	0	0.500681
XLOC_004222	Evi2b	chr11:79153393-79395111	198.619	59.5088	-1.73883	0.000254948	0	0	0.295864	0	0	0.245628	0	0	-0.328313	0	0.246992
XLOC_004226	1110002N22Rik	chr11:79950179-79955872	2.75	6.92697	1.33279	0.0156716	0	0	0	0	0	0	0	0	0	0	0.237552
XLOC_004227	5730455P16Rik	chr11:80173959-80191517	2.31053	3.38577	0.55126	0.239793	0	0	0	0	0.267529	0.268121	0.163798	0	0	0	0.186704
XLOC_004232	Ccl1	chr11:81990167-81993314	19.0012	0.0465006	-8.67462	0.000216348	0	0	0	0	0	0	0	0	0	0	0.289932
XLOC_004233	Cct6b	chr11:82532749-82577790	0.494995	0.0483948	-3.35449	0.0031847	0	0	0	0	0	0	0	0	0.33799	0	0
XLOC_004237	Nle1	chr11:82714269-82721897	4.82661	19.5108	2.01519	7.31157e-08	0	0	0	0	0	0	0	0	0.422056	0	0
XLOC_004252	Aatf	chr11:84236357-84327048	17.2224	51.5831	1.58261	2.30212e-06	0.372787	0	0	0	0	0	0	0	0	0	0
XLOC_004257	Znhit3	chr11:84689814-84729858	2.4964	5.9632	1.25624	0.140482	0.125869	0	0	0	0	0	0	0	0	0	0
XLOC_004259	Appbp2	chr11:85000765-85051806	10.6484	15.3209	0.524868	0.228603	-0.181115	0	0	0	0	0	0	0	0.306636	0	0
XLOC_004265	Cltc	chr11:86508154-86570994	67.9184	49.8045	-0.447525	0.164017	0	0	0	0	0	0.131331	0	0.383187	0.463092	0	0
XLOC_004268	Gdpd1	chr11:86847295-86887639	0.146069	3.6841	4.6566	2.95218e-14	0	0	0	0	0	0.157359	0	0.380106	0.538672	0.2515	0.165029
XLOC_004271	Ppm1e	chr11:86940570-87172595	1.92358	5.40205	1.48971	0.00731561	0	0	0	0	0	0	0.0956235	0	0	0	0
XLOC_004279	Msi2	chr11:88152843-88579594	10.721	23.3446	1.12264	0.00072605	0.336601	0.122634	0	0	0.167394	0	0	0.351683	0.294375	0	0.186942
XLOC_004280	Akap1	chr11:88692105-88725900	3.08412	11.8098	1.93705	6.22534e-07	0	0	0	0	0.194028	0	0	0	0	0	0
XLOC_004289	Stxbp4	chr11:90337806-90499422	1.66918	3.312	0.988558	0.0212066	0	0	0	0	0.177416	0	-0.102492	0.137608	0.130866	0	0
XLOC_004293	Nme2	chr11:93811128-93817321	224.128	275.076	0.295508	0.395169	0	0	0	0.149595	0	0	0.243508	0	-0.322847	0	0.211599
XLOC_004302	Rsad1	chr11:94400908-94463293	10.04	20.4015	1.02291	0.0102374	0.344161	0	0	-0.289491	0	0	0	0	0	0	0
XLOC_004304	Xylt2	chr11:94525160-94538807	3.70381	3.54744	-0.062234	0.902842	0	0	0	0	0	0	-0.111394	0	0.193253	0	0
XLOC_004313	Myst2	chr11:95133166-95171560	18.2546	22.5034	0.301883	0.422335	0	0	0	0	0.181379	0	0	0	-0.128407	0	0
XLOC_004318	B4galnt2	chr11:95719516-95776185	0.678675	1.01798	0.584918	0.512726	0	0	0	0	0	0	0	0	0	0	0.385256
XLOC_004320	Ube2z	chr11:95908749-95926678	34.9817	19.5758	-0.837528	0.0070657	0	0	0	0	0	0	0	0	0.334064	0	0
XLOC_004327	Nfe2l1	chr11:96678529-96691282	24.6164	14.6412	-0.749579	0.0290513	0	0	0	0	0	1.29223	1.16734	0	1.47471	0	1.34954
XLOC_004328	Cdk5rap3	chr11:96769099-96777813	15.0607	9.84719	-0.613009	0.123995	0	0	0	0	0	0	0	0	0.806914	0	0.558241
XLOC_004329	Pnpo	chr11:96799129-96805333	6.80536	20.5778	1.59634	1.24091e-05	0.17348	0	0	0	0	0	0	0	0	0	0.142086
XLOC_004330	Sp2	chr11:96805459-96839002	19.1958	11.9857	-0.679483	0.102852	0	0	0	0	0	0	0	0	0.34298	0	0
XLOC_004331	Lrrc46	chr11:96895915-96902683	0.0293499	0.215346	2.87523	1	0	0	0	0	0	0	0	0	0.210584	0	0
XLOC_004334	Kpnb1	chr11:97021023-97049206	38.3307	99.8467	1.38121	2.27879e-06	0	0	0	0	0	0	-0.207939	0	0.501579	0	0
XLOC_004339	Pcgf2	chr11:97550136-97561811	6.73723	14.0132	1.05656	0.00510171	0	0	0	0	0	0	0.170969	0	0	0	0
XLOC_004340	Pip4k2b	chr11:97576470-97606018	13.9193	22.9709	0.722722	0.0299684	0	0	0	0	0	0.169441	0.218851	0	0.50568	0	0.277161
XLOC_004343	Rpl23	chr11:97638839-97643753	793.519	876.935	0.144205	0.713888	0	0	0	0	0	0	0	0	0.510221	0	0
XLOC_004350	Fbxl20	chr11:97943867-98010930	8.22848	9.53491	0.212594	0.571572	0	0	0	0	0	0	0	0	0.343273	0	0.642479
XLOC_004351	Med1	chr11:98013243-98054800	9.26365	14.8955	0.685227	0.0591391	0	0	0	0	0	0.257294	0	0	0	0	0.252981
XLOC_004354	1810046J19Rik	chr11:98273797-98300302	46.908	30.0146	-0.644168	0.0819236	0	0	0	-0.141268	-0.186713	0.215556	0.220828	0	0.506088	0	0
XLOC_004356	Ormdl3	chr11:98442607-98448559	22.1036	13.675	-0.692735	0.0440725	0.22063	0	0	0	0.338073	0	0.21901	0	0.365603	0	0.153637
XLOC_004363	Ccr7	chr11:99005512-99016391	0	0.0244709	1.79769e+308	1	0	0	0	0	0	0	0	0.206878	0.394559	0	0
XLOC_004364	Smarce1	chr11:99070358-99092331	38.0645	87.6564	1.20341	0.000101384	0.277455	0	0	0.414694	0	0	0	0	0	0	0
XLOC_004421	Dnajc7	chr11:100444149-100481482	35.3774	54.7196	0.629229	0.042316	0	0	0	0	0	0	0	0	0.758309	0	0.468218
XLOC_004425	Rab5c	chr11:100576322-100599520	175.417	136.453	-0.362387	0.289846	0	0.116276	0.111456	0	0	0	0	0	0.236404	0	0
XLOC_004430	Stat3	chr11:100748123-100800825	41.3903	53.2999	0.364841	0.274255	0	0	0	0	0.281487	0.385917	0.212452	0.852207	0.859823	0.289954	0.241443
XLOC_004441	Vat1	chr11:101320061-101327513	185.554	59.4507	-1.64208	6.9345e-07	0	0	0	0	0	0	0.66017	0	0.861518	0	0
XLOC_004446	Dusp3	chr11:101832457-101846105	18.4161	3.81812	-2.27003	3.68684e-12	0.220316	0	0	0	-0.11856	0	0.11858	0	0.214034	0	0
XLOC_004451	Tmem101	chr11:102013858-102018786	5.48565	5.76859	0.0725563	0.911417	0	0	0	0	0	0	0	0	0.298906	0	0
XLOC_004452	Lsm12	chr11:102023685-102046603	46.3937	69.7279	0.587806	0.146798	0	0	0	0	0	0	0	0	0.600063	0	0
XLOC_004453	Hdac5	chr11:102057060-102091486	11.8861	13.9186	0.227745	0.537693	0.216016	0	0	0.233769	0	0	-0.123449	0	0	0	0
XLOC_004454	Atxn7l3	chr11:102146266-102157943	15.069	18.5791	0.302098	0.519054	0	0	0	0	0	0	0	0	0	0	0.072793
XLOC_004455	Ubtf	chr11:102165873-102180410	25.9349	36.2285	0.482233	0.154382	0	0	0	0	0	0	0	0	0.659852	0	0
XLOC_004457	Slc25a39	chr11:102264294-102268831	70.6285	76.4236	0.113767	0.755608	-0.265629	0	0	0	0	0	0.308226	0	0.680808	0	0
XLOC_004463	Ccdc43	chr11:102546001-102559039	8.80959	11.3748	0.368689	0.551968	0	0	0	0	0	0	0	0	0	0	0.256982
XLOC_004473	Map3k14	chr11:103081077-103128715	2.33607	1.01258	-1.20605	0.0670333	0	0	0	0	0	0	0	0	0.397391	0	0
XLOC_004474	Arhgap27	chr11:103192797-103225006	10.6186	2.7851	-1.93079	9.18001e-07	-0.163463	0	0	0	0	0	0	0	0.18293	0	0
XLOC_004478	Gosr2	chr11:103538162-103559247	29.7293	33.3866	0.167383	0.663226	0.247824	0	0	0	0	0	0.390397	0	0.544947	0	0.510887
XLOC_004486	Limd2	chr11:105945691-106021468	23.9698	59.2399	1.30535	0.000326719	0	0	0	0	0	0	0	0	0.740153	0	0
XLOC_004488	Ccdc47	chr11:106060669-106077681	23.7597	20.7698	-0.194035	0.583892	0	0	0	0	0.453189	0.799056	0.454996	0	0	0	0.862165
XLOC_004490	Smarcd2	chr11:106124484-106134286	36.6229	47.2776	0.368411	0.280699	-0.186348	0	0	0.152974	0	-0.107515	0	0	0.253206	0	-0.0994226
XLOC_004495	Ern1	chr11:106254104-106474309	31.6176	12.4714	-1.34211	0.000133688	0	0	0	0	0.586541	0.759752	0.999644	1.43026	1.29194	0.961324	1.26315
XLOC_004495	Tex2	chr11:106254104-106474309	31.6176	12.4714	-1.34211	0.000133688	0	0	0	0.209055	0.180348	0	0	0.25568	0	0	0.244744
XLOC_004496	Pecam1	chr11:106515279-106611952	157.775	26.7543	-2.56002	0	0	0	0	0	0	0	0	0.270205	0.222363	0	0
XLOC_004501	Bptf	chr11:106894218-106993236	18.9495	24.0015	0.340959	0.325831	0	0	0	0	0	0	0	0	0.501728	0	0
XLOC_004502	Nol11	chr11:107027427-107050695	7.69293	18.317	1.25158	0.000431638	0	0	0	0	0	0	0.336399	0	0.393655	0	0
XLOC_004511	Rgs9	chr11:109086668-109159495	14.9367	0.235493	-5.98703	0	0	0	0	0	-0.242273	0.332065	0.0996991	0	0.16349	0	0
XLOC_004513	Slc16a6	chr11:109301391-109434643	13.0446	7.27535	-0.842361	0.0229667	0.177449	0	0	0	0	0	0.51815	0	0.951311	0	0.929464
XLOC_004514	Wipi1	chr11:109434834-109472703	8.7764	5.53162	-0.665926	0.169981	0.194163	0	0	0	0	0	0.144269	0	0.186788	0	0.175101
XLOC_004526	D11Wsu99e	chr11:113510842-113545465	17.4233	20.1937	0.212885	0.664419	0	0	0	0	0	0	0.14315	0.625943	0.640292	0	0
XLOC_004528	Cdc42ep4	chr11:113588163-113613129	0.84702	3.51665	2.05373	0.000104478	0.0747284	0	0	0	-0.085604	0	0	0	0.400236	0	0
XLOC_004544	Fdxr	chr11:115129338-115138290	27.3788	19.0076	-0.52648	0.30719	0	0	0	0	0	0	0	0	0.267489	0	0
XLOC_004558	Recql5	chr11:115753664-115794808	5.52031	5.18047	-0.0916682	0.849278	0	0	0	0	0	0	0	0	0.381213	0	0
XLOC_004560	H3f3b	chr11:115883274-115885818	249.651	249.445	-0.0011875	0.997496	0	0	0	0	0	0	0	0	0.328019	0	0
XLOC_004561	Unc13d	chr11:115923409-115939805	33.0842	11.3367	-1.54514	2.99244e-06	0	0	0	0	0.162811	0	0	0.499605	0.328399	0	0
XLOC_004562	Wbp2	chr11:115939886-115948278	163.619	62.0089	-1.39979	3.86318e-06	0	0	0	0	0	0	0	0	0.28306	0	0.228891
XLOC_004563	Trim47	chr11:115967063-115971549	9.50192	0.132877	-6.16006	0	0	0	0	0	0	0.327802	0.459696	0	0.96138	0	0.420147
XLOC_004564	Mrpl38	chr11:115982324-116000182	20.9527	39.7815	0.924961	0.0276696	0	0	0	0	0	0	0	0	0.757537	0	0.369313
XLOC_004568	Srp68	chr11:116106479-116135531	33.8905	52.0893	0.620106	0.045926	0	0	0	0	0	0	0.122087	0	0.490051	0	0
XLOC_004574	Ube2o	chr11:116398998-116442761	5.51493	5.5306	0.00409186	0.993811	0	-0.117483	0	0	0	0.169235	0.234266	0.473495	0.636854	0.182552	0.153884
XLOC_004575	Rhbdf2	chr11:116459478-116488333	9.15567	3.65086	-1.32643	0.000184817	0	0	0	0	0	0	0.285173	0.392088	0.728323	0	0.333814
XLOC_004580	Jmjd6	chr11:116698745-116711054	27.6791	22.7352	-0.283869	0.511809	0	0	0	0.126171	0	0	0	0	0.59133	0	0
XLOC_004582	Tmc6	chr11:117627298-117643526	11.9377	12.6291	0.0812348	0.883899	0	0	0	0	0.269482	0	0.357822	0	0.629689	0	0
XLOC_004584	Tha1	chr11:117729258-117734888	1.66775	2.4238	0.539364	0.455189	-0.126608	0	0	0	0.332906	0	0.289355	0	0	0	0.261856
XLOC_004585	Socs3	chr11:117827400-117830680	1.82444	4.27948	1.22998	0.00800424	0	0	0	0	-0.167979	0	0.141337	0	1.09694	0	0.272433
XLOC_004588	Usp36	chr11:118120966-118151558	4.95743	7.25662	0.549705	0.114947	0	0	0	0	0	0	0.337546	0	0.384813	0	0
XLOC_004594	Cbx8	chr11:118897848-118902244	6.94805	5.3625	-0.3737	0.503519	0	0	0	0	0	0	0	0	0.180183	0	0
XLOC_004598	Sgsh	chr11:119176100-119216824	9.2708	1.56537	-2.56619	8.36453e-12	0	0	0.1331	0	0	0	0	0	0.215685	0	0
XLOC_004601	Aatk	chr11:119868631-119908459	3.39566	2.08142	-0.706124	0.0754235	0	0	0	0	-0.230148	0.344368	0.148706	0.532702	-0.145471	0	0.253918
XLOC_004605	Slc38a10	chr11:119965264-120012668	64.0622	41.1858	-0.637326	0.098571	0	0	0	0	0	0	0	0	0.52817	0	-0.193235
XLOC_004609	2310003H01Rik	chr11:120230307-120240060	2.99924	4.80046	0.678575	0.15747	0	0	0	0	0	0	0	0	0	0	0.296178
XLOC_004610	Nploc4	chr11:120241111-120299014	19.5701	19.7261	0.0114531	0.979512	0	0	0	0	0	0.26235	0.299207	0.226071	0.410566	0.322889	0.275984
XLOC_004611	1810049H13Rik	chr11:120308923-120319377	4.99299	3.75114	-0.412574	0.535279	0	0	0	0.164165	0	0	0	0	-0.428851	0	0.495781
XLOC_004615	P4hb	chr11:120421617-120434250	278.594	105.98	-1.39437	5.85393e-06	0	0	0	0	0	0	0	0	0.590273	0	0
XLOC_004619	Mafg	chr11:120479685-120496598	32.0139	20.1809	-0.665704	0.148549	0	0	0	0	0	0	0	0	1.11642	0	0
XLOC_004620	Pycr1	chr11:120497025-120505038	1.44144	0.526345	-1.45343	0.0675508	0	0	0	0	0	0	0	0	0	0	0.675405
XLOC_004627	Dus1l	chr11:120645578-120657725	10.4022	18.1467	0.802813	0.172101	0	0	0	0	0	0	0	0	0.582065	0	0.188706
XLOC_004630	Csnk1d	chr11:120823054-120852647	29.2712	32.7696	0.162876	0.663805	0	0	0	0	0	0	0.183215	0	0.743225	0	0.20172
XLOC_004637	Wdr45l	chr11:121188516-121215761	14.7554	15.0022	0.0239283	0.958129	0.22423	0	0	0	0	0	0.19328	0	0	0	0
XLOC_004733	Maml1	chr11:50069136-50105838	1.10898	0.0153393	-6.17585	0.504761	0	0	0	0	0	0	0	0.365776	0.570875	0	0.293369
XLOC_004948	Kif3c	chr12:3365131-3426747	2.85194	1.98534	-0.522556	0.241279	0.147512	0	0	0	0	0	0.173802	0	0.534113	0	0
XLOC_004949	Asxl2	chr12:3426883-3521447	15.831	9.18101	-0.78603	0.0359722	0	0	0	0	0	0	0	0	0.154136	0	0
XLOC_004950	Dtnb	chr12:3572390-3781398	11.0863	9.13092	-0.279947	0.508029	0	0	0	0	0	0	0	0	0.34857	0	-0.278566
XLOC_004959	0610009D07Rik	chr12:4824290-4834465	102.896	134.77	0.389307	0.316487	0	0	0	0	0	0	0.139722	0	0.593252	0	0
XLOC_004964	1110057K04Rik	chr12:8214912-8292664	16.8741	14.9887	-0.170941	0.714806	0.446224	0	0	0	0	0	0	0	0.340735	0	0
XLOC_004965	Hs1bp3	chr12:8320238-8350630	9.96954	9.05313	-0.13911	0.750699	0	0	0	0	0	0.219019	0.110981	0	-0.208532	0	0.196884
XLOC_004966	Pum2	chr12:8680939-8759389	24.881	33.4079	0.425146	0.221781	0.20573	0	0	0	0.156128	0	0.193599	0	-0.258983	0	0.27713
XLOC_004968	Laptm4a	chr12:8928112-8945547	34.9782	31.538	-0.149364	0.681795	0	0	0	0	0	0.308494	0	0	0.228103	0	0.540796
XLOC_004974	Rdh14	chr12:10397585-10402368	4.77699	5.17384	0.115134	0.835278	0	0	0	0	0	0.298755	0.201039	0	-0.66202	0	0.501577
XLOC_004975	Smc6	chr12:11247731-11326591	20.4352	25.3088	0.308582	0.459726	0.278635	0	0	0.172055	0	0	0.197104	0	0	0	0.397015
XLOC_004982	E2f6	chr12:16817770-16833558	5.51921	10.1251	0.875404	0.039567	0	0	0	0	0	0	0	0	0.239243	0	0
XLOC_004983	Rock2	chr12:16901783-16995118	3.69261	12.5698	1.76724	2.15228e-07	0.114315	0	0	0	0	0	0.157005	0	-0.135833	0	0.107219
XLOC_004984	Pdia6	chr12:17273361-17331536	68.2172	59.7833	-0.190395	0.591021	0	0	0	0	0	0	0	0	0.59083	0	0.369618
XLOC_004985	Nol10	chr12:17355274-17436902	7.4129	13.2077	0.833271	0.016387	0	0	0	0	0	0	0.212464	0	0.379131	0	-0.125084
XLOC_004987	Odc1	chr12:17551678-17558377	18.7418	40.9098	1.12619	0.000506872	0	0	0	0	0.445607	0.290533	0	0	1.04606	0	0.576809
XLOC_004988	Hpcal1	chr12:17697619-17798732	18.0021	17.307	-0.0568143	0.898644	0	0	0	0	0	0	0	0	0.146029	0	0.120881
XLOC_004993	Iah1	chr12:21322252-21379486	21.222	19.0924	-0.152563	0.865194	0	0	0	0	0	0	0.269237	0	0.220029	0	0.436189
XLOC_005008	Tssc1	chr12:29436683-29552356	9.39595	11.5032	0.291919	0.511447	0.421536	0	0	0	0.216463	0	0	0	0.428	0	0
XLOC_005019	Nampt	chr12:33505197-33538234	39.6626	9.7749	-2.02063	5.78001e-11	0	0	0	0	0	0	0	0	0.737713	0	0
XLOC_005020	Sypl	chr12:33638809-33664367	7.16272	16.1166	1.16997	0.000845788	0	0	0	0.152157	0.234379	0.311278	0	0	0.52589	0	0.332794
XLOC_005021	Atxn7l1	chr12:33832550-33936022	2.3427	8.31505	1.82755	3.67647e-05	0	0	0	0	0	0	0	0	0.256641	0	0
XLOC_005022	Atxn7l1	chr12:33987379-34059675	21.2701	16.6771	-0.350965	0.364261	0	0	0	0	0	0	0	0	0.256641	0	0
XLOC_005024	Twistnb	chr12:34114485-34126512	9.50481	16.8275	0.824088	0.0334609	0	0	0	0	0	0	0	0	0.315152	0	0
XLOC_005028	Snx13	chr12:35731860-35832149	6.66067	2.09877	-1.66612	1.44214e-06	0.231285	0	0	0	0	0	0.164243	0	0	0	0.204937
XLOC_005032	Ankmy2	chr12:36818421-36923878	17.7111	15.068	-0.233166	0.771664	-0.18466	0	0	0	0	0	0	0	0.316305	0	0
XLOC_005041	Pnpla8	chr12:45370138-45417089	7.02319	7.19868	0.0356068	0.939052	0.180541	0	0	0	0	0	0.420418	0	0.621682	0	0.715545
XLOC_005042	Nrcam	chr12:45429871-45702833	0.167136	0.0160747	-3.37816	1	0	0	0	0	0	0	0	0	0.242534	0	0
XLOC_005047	Scfd1	chr12:52478566-52551083	16.3722	17.1991	0.0710888	0.866847	0	0	0	0	0	0	0	0	0.473086	0	0
XLOC_005049	Ap4s1	chr12:52709527-52839926	10.8436	5.8795	-0.88308	0.279539	0	0	0	0	0.304593	0.457764	0	0	0	0	0.348405
XLOC_005067	Sip1	chr12:60114379-60129689	4.04197	9.48338	1.23034	0.0228939	0	0	0	0	0	0	0	0	0.315327	0	0
XLOC_005070	Ctage5	chr12:60230732-60291207	82.2064	25.6755	-1.67886	2.3717e-06	0	0	0	0	0.582677	1.00083	0.809219	0	0.962624	0	1.01393
XLOC_005080	Klhdc1	chr12:70342818-70385118	2.1359	1.31632	-0.698333	0.288201	0	0	0	0.0903179	0	0	0.095055	0	-0.194711	0	0.341724
XLOC_005081	Klhdc2	chr12:70397667-70458153	11.006	23.856	1.11606	0.0592104	0	0	0	0	0	0	0	0	0	0	0.270321
XLOC_005082	Arf6	chr12:70473136-70476967	32.5331	32.9864	0.0199619	0.961196	0	0	0	0	0	0	0.391246	0	0	0.344072	0
XLOC_005089	Frmd6	chr12:71926498-72003221	0.473101	0.474862	0.005359	0.995631	0.512252	0	0	0.135916	0	-0.211248	0	0	0.631472	0	-0.118071
XLOC_005090	Actr10	chr12:72038843-72065704	6.73771	6.84209	0.022179	0.963706	0	0	0	0	0	0	0.202008	0	0.239896	0	0.196908
XLOC_005096	Daam1	chr12:72932064-73093354	3.53988	2.71819	-0.381055	0.38766	0.288795	0	0.271448	0	0.237523	0.462281	0.444991	0.828711	0.977521	0	0.536056
XLOC_005100	Ppm1a	chr12:73862197-73895927	14.0534	14.9244	0.0867484	0.845774	0.469018	0	0	0	0.121865	0	0.11991	0	0	0	0.30764
XLOC_005102	Mnat1	chr12:74224699-74374975	4.61936	9.79005	1.08362	0.00672601	0	0	0	0	0	0.255828	0	0	-0.550559	0	0.303072
XLOC_005115	Zbtb1	chr12:77470726-77498025	8.87858	9.48445	0.0952344	0.839388	0	0	0	0	0	0	0	0	0.148297	0	0
XLOC_005119	Plekhg3	chr12:77634546-77680026	12.7913	0.398541	-5.0043	0	0	0	0	0	0	0	0	0	0.423163	0	0
XLOC_005123	Fut8	chr12:78338598-78576974	2.4739	65.3743	4.72386	0	0	0	0	0.133249	0	0	0	0	0.21045	0	0
XLOC_005136	4933426M11Rik	chr12:81891518-81981820	32.3096	13.1186	-1.30035	3.10895e-05	0	0	0	0	0	0.407878	0	0	0.282934	0	0.68468
XLOC_005141	Pcnx	chr12:82961016-83101911	2.09152	1.66653	-0.327707	0.417596	0	0	0	0	0	0	0	0	0.294	0	0
XLOC_005146	Psen1	chr12:85029065-85079815	32.0035	27.7795	-0.204209	0.597806	0.113779	0	0	0	0	0	0.185812	0	-0.173068	0	0.15195
XLOC_005148	2410016O06Rik	chr12:85291557-85293903	6.86286	9.56823	0.479442	0.222885	0.173111	0	0	0	0	0	0.16209	0	0.419374	0	0
XLOC_005149	Acot2	chr12:85328810-85334825	4.36634	5.13768	0.234692	0.62268	0	0	0	0	0	0	0	0	0	0	0.727615
XLOC_005157	Zfp410	chr12:85657798-85684676	7.80725	12.1714	0.640606	0.146342	0	0	0	0	0	0	0	0	0.232425	0	0
XLOC_005160	Rnf113a2	chr12:85750017-85791900	22.8843	12.3439	-0.890559	0.0336078	0	0	0	0.103694	0	0	0	0	-0.147036	0	0.151338
XLOC_005166	Fcf1	chr12:86311879-86324253	60.391	85.3177	0.498511	0.208323	0	0	0	0	0	0.280484	0.27184	0	0.538587	0	0
XLOC_005167	Ylpm1	chr12:86337270-86411465	16.1943	23.478	0.535824	0.124676	0	0	0	0	0	0.40184	0	0	0.291819	0	0.243338
XLOC_005169	Dlst	chr12:86451782-86475041	31.8434	46.882	0.558039	0.0737048	0	0	0	0	0	0	0	0	0.308189	0	0
XLOC_005170	Eif2b2	chr12:86560378-86567578	32.4416	43.3072	0.416763	0.269595	0	0	0	0	0	0	0	0	0.217398	0	0
XLOC_005173	Jdp2	chr12:86937976-86980828	19.0125	4.44498	-2.0967	1.18525e-06	-0.196342	0	0.549775	0.228575	0.390727	0.902082	0.88867	0	0.857771	0	0.996489
XLOC_005177	1700019E19Rik	chr12:87423510-87503409	2.08696	0	-1.79769e+308	0.00392315	0	0	0	0	0	0	0.241056	0	0.628875	0	0
XLOC_005178	1700020O03Rik	chr12:87582813-87646712	4.8347	5.78229	0.258215	0.572464	-0.14101	0	0	0.16384	0.252172	0	0.171026	0	-0.159536	0	-0.226116
XLOC_005183	2310044G17Rik	chr12:88287992-88306314	10.6813	10.4397	-0.0330119	0.941707	0.242878	0	0.293627	-0.132307	0.287181	0	0	0	0.867572	0	0.768553
XLOC_005185	Gstz1	chr12:88447815-88505673	15.0816	11.9494	-0.335852	0.52217	0	0	0	0.0905257	0	0	-0.0962365	0	0.228915	0	0.081908
XLOC_005188	1810035L17Rik	chr12:88769027-88813249	28.0767	61.6969	1.13582	0.364026	0	0	0	0	0	0	0	0	0.488887	0	0
XLOC_005205	Tdp1	chr12:101122724-101193426	10.2326	18.0528	0.819048	0.0248299	0	0	0	0	0	0	0	0	0.296643	0	0
XLOC_005213	Cpsf2	chr12:103206321-103244203	14.308	21.7612	0.604935	0.0849081	-0.19965	0	0	0	0	0	0	0	0.341447	0.213256	0
XLOC_005215	Rin3	chr12:103521283-103629064	156.767	31.6086	-2.31023	2.53215e-12	-0.370799	0.139787	0.143277	0	0.155317	-0.253625	0.124206	0	0.350972	0	0
XLOC_005216	Golga5	chr12:103707343-103736117	10.2012	11.0228	0.111753	0.796112	0	0	0	0	0.29744	0.36502	0.320913	0	0	0.519294	0.555952
XLOC_005218	D230037D09Rik	chr12:103978039-103996020	14.8269	9.22494	-0.684606	0.228911	0.164972	0	0	0.186374	0	0	0	0	-0.229026	0	0.257262
XLOC_005219	Ubr7	chr12:103996184-104015911	11.1862	17.7191	0.663579	0.0442985	0.185286	0	0	0	0	0	-0.177399	0	0	0	0
XLOC_005223	Otub2	chr12:104615103-104644560	2.24664	0.247906	-3.1799	2.59805e-09	0	0	0	0	0.341788	0.417517	0.739225	1.2084	0.730443	0.699704	0.570198
XLOC_005246	4933433P14Rik	chr12:106851748-106941267	11.0836	5.51712	-1.00644	0.0857542	0.46769	0	0	0	0	0	0.292856	0	-0.322879	0	0
XLOC_005248	Papola	chr12:107022881-107077153	41.6132	54.3996	0.386555	0.243187	0	0	0	-0.166099	0	0.475886	0.383964	-0.191659	-0.322532	0	0
XLOC_005249	Vrk1	chr12:107248318-107315620	6.65538	13.3208	1.00109	0.00666891	0	0	0	0	0.187439	0.205666	0	0	0.377082	0	0
XLOC_005250	Ccnk	chr12:109417597-109441569	26.0256	36.0484	0.470002	0.176758	0	-0.0759976	0	0	0	0	0.133098	0	0.0972954	0	0.109957
XLOC_005315	Ppp2r5c	chr12:111685388-111821271	71.3127	43.3426	-0.718373	0.0378881	0.193093	0	0	0	0	0.213691	0.226081	0	0.296736	0	0.153293
XLOC_005317	Dync1h1	chr12:111839604-111905343	49.2439	43.4474	-0.180676	0.705167	0	0	0	0	0	0	0	0	0.660676	0	0
XLOC_005321	Rcor1	chr12:112277937-112354109	21.4405	13.55	-0.662046	0.0628451	-0.390812	0	0	0	0	0	0	0.669096	0.475877	0	0
XLOC_005326	Tnfaip2	chr12:112680871-112693229	0.331836	1.65143	2.31517	2.12439e-05	0	0	0	0	0	0	0	0	1.07828	0	0.359841
XLOC_005327	Eif5	chr12:112776311-112784964	54.678	61.7406	0.175258	0.639756	0.445887	0	0.504871	0	0	0.875429	0.639358	0	0.676347	0	0.784356
XLOC_005329	Mark3	chr12:112812702-112894438	11.3345	12.5305	0.144717	0.723733	0.168897	0	0	0	0	0	0.179507	0	1.08789	0	0.124652
XLOC_005332	Klc1	chr12:112997059-113052052	34.5696	14.7664	-1.22718	0.00148627	0.132838	0	0	0.110765	0.13971	0	0.128119	0	0.23019	0	0
XLOC_005345	Pld4	chr12:113998865-114007197	0.189418	2.52421	3.73619	6.42083e-08	0	0	0	0	0	0	0	0	1.37461	0	0.537308
XLOC_005346	BC022687	chr12:114047185-114054456	0.71746	0.583901	-0.297174	0.680307	0	0	0	0	0	0	0.458106	0	0.9448	0	0.559871
XLOC_005348	Btbd6	chr12:114193754-114238913	4.3897	0.0894311	-5.6172	0.14575	0	0	0	0	0	0	-0.160476	0	0.377318	0	0
XLOC_005349	Pacs2	chr12:114252718-114312612	14.2324	6.2634	-1.18416	0.000212972	0	0	0	0	0	0.439388	0.372691	1.00981	0.89597	0	0.288844
XLOC_005370	Rab10	chr12:3235790-3309969	59.2738	44.4623	-0.414811	0.197379	0	0	0	0	0	0.178164	0	0	0.45896	0	0.216319
XLOC_005393	Trib2	chr12:15798520-15823684	19.267	1.66281	-3.53444	0	0.577871	0	0	0	0	0	0.498972	0	0.311136	0.464874	0.468342
XLOC_005397	Pqlc3	chr12:16995248-17007334	51.4161	9.60605	-2.4202	3.53096e-12	0.628189	0	0	0	0	0	0	0	-0.535924	0	0
XLOC_005406	Id2	chr12:25778663-25781066	278.083	1.65194	-7.39521	0	0.388523	0	0	0	0	0	0	0	0.7193	0	0
XLOC_005419	Dld	chr12:32016426-32036302	19.2558	38.4629	0.998172	0.00151133	0	0	0	0	0	0	0	0	0.331303	0	0
XLOC_005423	Dus4l	chr12:32324919-32339691	2.0052	6.65746	1.73123	0.000158997	0	0	0	0	0	0	1.20915	0	1.26636	0	1.22227
XLOC_005425	Hbp1	chr12:32339733-32635400	30.3068	35.1036	0.211975	0.61278	0.812918	0	0.373684	0	0	0	0.301479	0	0.726979	0	0.868328
XLOC_005426	Prkar2b	chr12:32643328-32746144	47.6192	58.4535	0.295748	0.461049	0	0	0	0	0	0.211683	0.238713	0.674717	0.484672	0	0
XLOC_005440	Ifrd1	chr12:40929715-40949776	12.9539	15.1408	0.225059	0.577932	0	0	0	0	0	0	0	0	0.448923	0	0.175968
XLOC_005444	Dnajb9	chr12:45306883-45311055	14.477	9.12753	-0.665464	0.0738633	0	0	0	0	0	0	0.575182	0	1.19118	0	1.49942
XLOC_005453	Egln3	chr12:55279967-55304861	15.8717	45.572	1.52169	0.000280994	0.515987	0	0	0.266969	0	0	0	0	0	0	0
XLOC_005460	2700097O09Rik	chr12:56146647-56181097	3.48078	3.04146	-0.194645	0.810396	0	0	0	0	0	0	0	0.675684	0.330378	0	0
XLOC_005462	Nfkbia	chr12:56590395-56593634	6.4972	10.0337	0.626957	0.136959	0	0	0	0	0	0	-0.170336	0	0.217219	0	0
XLOC_005470	Sec23a	chr12:60059370-60113004	11.0052	5.91543	-0.895626	0.00876165	0.373587	0	0	0	0	0	0	0	-0.233334	0	0
XLOC_005471	Trappc6b	chr12:60144078-60162448	45.2243	23.111	-0.968519	0.00382569	0	0	0	0	0	0	0.187167	0	0.200016	0	0.390942
XLOC_005487	Sos2	chr12:70684663-70782839	6.96998	7.20637	0.0481183	0.914943	0	0	0	0	0	0	0.425468	0	0.607764	0	0.446693
XLOC_005497	Timm9	chr12:72212414-72237786	6.91112	16.244	1.23292	0.0424406	0	0	0	0	0	0	0.29341	0	0.271782	0	0.200633
XLOC_005502	Dhrs7	chr12:73751339-73765815	9.5827	5.07921	-0.915829	0.0352696	0	0	0	0	0	0.35908	0	0	0	0.377553	0.357381
XLOC_005510	Ppp2r5e	chr12:76550449-76697256	23.0747	21.2196	-0.120919	0.863259	0	0	0	0	0.180789	0	0	0	0.406401	0	0.235115
XLOC_005511	Wdr89	chr12:76731580-76770524	35.4383	48.7497	0.460084	0.2521	-0.132435	0	0	0	0.114661	0	0	0	0.688675	0	0
XLOC_005512	Sgpp1	chr12:76815234-76836716	0.404836	10.0632	4.6356	0	0	0	0	0	0	0	0	0	0	0	0.325582
XLOC_005522	Atp6v1d	chr12:79943968-79962625	73.0196	39.8163	-0.874926	0.00553654	0	0	0	-0.164798	0	0	0	0	0	0.112757	0.16087
XLOC_005526	Vti1b	chr12:80231774-80273671	57.3869	26.8409	-1.09629	0.00306446	0	0	0	0.37887	0	0	0.51292	0	0.560795	0	0.380248
XLOC_005528	Zfyve26	chr12:80333330-80397269	5.59112	6.70088	0.261213	0.575086	0	0	0	0	0	0	0	0	0	0	0.241675
XLOC_005529	Zfp36l1	chr12:81208746-81214000	29.9108	4.07046	-2.87741	0	0.0988415	0	0	0	0	0	-0.174057	0	0.172532	0	0.272066
XLOC_005531	Actn1	chr12:81268528-81361358	0.466035	14.179	4.92718	0	0	0.210019	0	0	-0.110621	0	0.107908	0	0.594826	0	0.257315
XLOC_005550	Numb	chr12:85135008-85262860	13.2906	7.5263	-0.820398	0.0258722	0.180293	0	0	0	0	0	0	0	0	0	0
XLOC_005554	Entpd5	chr12:85714772-85749979	2.67721	3.26577	0.286695	0.554689	0	0	0	0	0	0	0.879753	0	0.934435	0	0.960187
XLOC_005555	Aldh6a1	chr12:85750017-85791900	2.43195	2.84549	0.226565	0.780869	0	0	0	0	0	0	0	0	0	0	0.288498
XLOC_005558	Npc2	chr12:86095508-86114062	141.614	73.5765	-0.944648	0.00219729	0	0	0	0	0	0	0	0	0.607464	0	0
XLOC_005560	1110018G07Rik	chr12:86259098-86311836	10.9164	9.87753	-0.144272	0.738238	-0.0942439	0	0	0	0	0.333851	0.125414	0.387074	0.364101	0	0.390338
XLOC_005564	Mlh3	chr12:86575469-86611514	3.6364	0.958466	-1.92371	0.00108998	-0.320173	0	0	0	0.296117	0	0.306087	0	0	0	0.447677
XLOC_005567	Tmed10	chr12:86681563-86715667	91.6016	50.1573	-0.868911	0.00439825	0	0	0	0	0.212998	0.342411	0.215855	0.686117	0.631093	0	0.300194
XLOC_005572	6430527G18Rik	chr12:88221652-88225764	8.52978	5.13435	-0.732327	0.0382718	0	0	0	0	0	0.486327	0	0	0.438473	0	0.388154
XLOC_005581	Nrp	chr12:88769027-88813249	9.39305	17.7104	0.914928	0.334461	0	0	0	0	0	1.05971	0.831661	0	1.41243	0	0.747477
XLOC_005594	Sel1l	chr12:93044482-93087597	26.0808	10.8416	-1.26641	5.24594e-05	0.199823	0	0	0	0	0	0.409835	0	0.490468	0	0.397399
XLOC_005598	Ptpn21	chr12:99914950-99975615	2.3307	0.892267	-1.38521	0.00368684	0	0	0	0	0.173857	0	0	0	0.33095	0	0.262845
XLOC_005601	Foxn3	chr12:100428295-100801800	3.1528	13.7829	2.12818	0.00661792	0	0	0	0	0.388982	0	0	0	0	0	0.315912
XLOC_005604	Ttc7b	chr12:101538978-101759032	26.6768	14.4111	-0.888402	0.00423922	0	0	0.235787	0	0.284009	0.564619	0.473565	0.431411	0.276184	0.662809	0.558525
XLOC_005606	Gpr68	chr12:102114610-102146408	1.52144	0.492702	-1.62665	0.151565	0	0	0	0	0	0	0	0	0.275321	0	0
XLOC_005614	Cpsf2	chr12:103206321-103244203	19.2604	23.499	0.286961	0.761878	-0.19965	0	0	0	0	0	0	0	0.341447	0.213256	0
XLOC_005615	Lgmn	chr12:103632307-103677907	0.288732	1.55752	2.43144	0.000127295	-0.266324	0.289572	0	-0.203489	0	0	0	0	0.175075	0.250634	0.431706
XLOC_005616	Itpk1	chr12:103806792-103943079	0.909124	3.9767	2.12902	7.78598e-06	0	0	0	0	0.211166	0.212771	0.416387	0	0.913985	0	0.263927
XLOC_005621	Asb2	chr12:104559351-104594211	7.13989	0.0131441	-9.08535	0.0020857	-0.105621	0	0	0.15254	-0.191572	0	0	0.147475	0.136487	0	-0.136189
XLOC_005622	Ddx24	chr12:104646185-104664077	34.7225	30.5275	-0.185762	0.598826	0	0	0	0	0	-0.101736	-0.10198	0	0.376244	0	0
XLOC_005640	4831426I19Rik	chr12:106163715-106248296	21.0328	7.99074	-1.39624	0.000195534	0	0	0	0	0.212906	0	0.156999	0	0.193119	0	0.232894
XLOC_005644	Atg2b	chr12:106851748-106941267	4.12651	5.74507	0.477403	0.19707	0	0	0	0	0	0	0	0	0.208564	0	0.266949
XLOC_005653	Wars	chr12:110098239-110132384	23.3815	24.9999	0.0965529	0.809745	0	0.423142	0	0	0	1.42858	1.36558	0	1.67871	0	1.64836
XLOC_005665	Bag5	chr12:112947703-112951467	8.60726	10.1862	0.242997	0.574726	0	0	0	0	0	0	0	0	0.264599	0	0
XLOC_005675	Cdca4	chr12:114058442-114067733	18.0253	27.0572	0.585986	0.115714	0	0	0	0	0	0	0	0	0.131354	0	0
XLOC_005875	Gpr68	chr12:102114610-102146408	1.44296	0.416656	-1.7921	0.00223151	0	0	0	0	0	0	0	0	0.275321	0	0
XLOC_005928	Akr1c19	chr13:4190425-4278650	0.657755	0.0063263	-6.70004	0.936252	0	0	0	0	0	0	0	0.895679	0	0	0
XLOC_005931	Klf6	chr13:5860734-5869639	97.8448	7.34614	-3.73544	0	0	0	0	0	0	0.527767	0.65488	1.06396	0.758709	0.472653	0.543803
XLOC_005937	Dip2c	chr13:9275770-9668172	1.93219	0.110645	-4.12623	0	0	0	0	0	0.263599	0.323997	0.236439	0.169858	0.28195	0.244774	0.277387
XLOC_005939	Heatr1	chr13:12487617-12531287	6.59214	18.7224	1.50594	3.08236e-06	0	0	0	0	0.261963	0	0	0.505672	0.490173	0	0
XLOC_005940	Ero1lb	chr13:12658149-12701795	2.44863	1.38422	-0.822902	0.205507	0	0	0	0	0	0	0	0	0	0	0.411467
XLOC_005947	B3galnt2	chr13:14046940-14131867	9.64576	9.87921	0.0345019	0.9523	0.361924	0	0	0	0.407698	0	0.556308	0	1.04455	0	0.708985
XLOC_005948	Arid4b	chr13:14155774-14292172	9.64418	9.66471	0.00306879	0.994973	0.184349	0	0	0	0	0.115996	0	0	-0.182618	0	0
XLOC_005949	Psma2	chr13:14705508-14717940	80.8544	108.941	0.430143	0.187352	0	0	0	0	0	0	0	0	0.195664	0	0
XLOC_005956	Vps41	chr13:18809160-18958680	22.1807	20.3612	-0.123485	0.741967	0.260033	0	0	0	0	0.347579	0	-0.364946	0	0	0.243306
XLOC_005960	Elmo1	chr13:20182375-20700222	20.7964	40.0445	0.945266	0.00311187	0.103774	0	0.123433	0	0.206997	0.247686	0.234906	0	0	0.198812	0.355736
XLOC_005963	Trim27	chr13:21271525-21286592	9.12974	19.9553	1.12813	0.000683477	0	0	0	0	0	0	0	0	0.127676	0	0
XLOC_005966	Zscan12	chr13:21454688-21464171	1.50049	3.6437	1.27997	0.0731415	0.147467	0	0	0	0	0	0	0	0.537762	0	0
XLOC_005974	Hist1h2bn	chr13:21845961-21848174	0.917341	0.756465	-0.278184	0.826962	0	0	0	0	-0.191348	0	0	0	0	0	0.203528
XLOC_006014	Hist1h1c	chr13:23830675-23832236	32.414	3.18999	-3.34499	0	1.61741	0.341068	0	0	0.573117	0.890073	1.32058	0	1.69856	0	1.22005
XLOC_006027	BC005537	chr13:24893003-24907244	73.0045	58.6966	-0.314708	0.425286	0	0	0	0	0	0	0	0	-0.309667	0	0.354234
XLOC_006048	Irf4	chr13:30841126-30858796	0.00718674	0.00995121	0.469533	1	0	0	0	0	0	0	0	0	0.372733	0	0
XLOC_006063	Nqo2	chr13:34009786-34127568	11.6352	5.50175	-1.08053	0.17738	0	0	0	0	0	0	0.204988	0	0.217731	0	0.173187
XLOC_006064	Ripk1	chr13:34009786-34127568	14.2939	13.526	-0.0796644	0.902842	0	0	0	0	0	0	0	0	0.196531	0	0
XLOC_006070	Cdyl	chr13:35751730-35965933	6.2525	6.21707	-0.00819989	0.988767	0	0	0.240452	0	0.192694	0.640054	0.388953	0	0	0.669364	0.643042
XLOC_006072	Fars2	chr13:36070665-36629463	16.8701	20.0457	0.248825	0.774924	0	0	0	0	0	0	0	0.738487	0.780274	0.165293	0.380433
XLOC_006076	Riok1	chr13:38128857-38153302	22.3636	22.195	-0.010915	0.980936	0	0	0	0	0	0	0	0.505608	0.330875	0	0
XLOC_006080	Gcnt2	chr13:40955500-41056261	0.221868	40.4383	7.50988	0	-0.213963	0	0	0.250266	0	0.85387	0.3209	0.839289	0.595694	0.419393	0.174249
XLOC_006081	Pak1ip1	chr13:41096378-41108402	13.0992	21.2641	0.698944	0.049316	0	0	0	0	0	0	0	0	0.262806	0	0
XLOC_006083	BC024659	chr13:41345212-41371946	2.38467	4.7138	0.983099	0.0129235	0	0	0	0	0	0.252681	0.195619	0	0	0	0.271665
XLOC_006091	Sirt5	chr13:43460832-43490572	4.89137	3.0957	-0.65997	0.243878	0	0	0	0	0	0.155055	0	0	0	0	0
XLOC_006102	C78339	chr13:46764842-46774737	5.24274	4.69302	-0.159803	0.700446	0	0	0	0	0	0.239875	0.138136	0	0.484021	0.342986	0.256531
XLOC_006111	Bicd2	chr13:49436721-49482943	11.7564	8.69753	-0.434763	0.258353	0	0	0	0	0	0	0	0	0.73384	0	0
XLOC_006112	Ippk	chr13:49516593-49558477	2.77485	4.7648	0.780003	0.082943	0.109283	-0.13772	0	0	0.118519	0	0.110551	-0.125685	0	0	0
XLOC_006117	Nol8	chr13:49748718-49774384	6.81316	15.5751	1.19285	0.000203184	0.128931	0	0	0	0.418899	0	0.315475	0.339433	0.21347	0	0.288637
XLOC_006118	Iars	chr13:49777498-49829636	21.8888	37.9291	0.793112	0.0102597	0	0	0	0	0.50498	0	0	0	0	0	0.563155
XLOC_006121	Fbxw17	chr13:50513245-50529346	4.10285	3.3818	-0.278836	0.681795	0	0	0	0	0	0	0	0	0.410307	0	-0.161364
XLOC_006124	Spin1	chr13:51196243-51247915	17.864	17.4816	-0.0312145	0.957443	0.377619	0	0.130077	0	0	0.132172	0.131359	-0.154604	-0.134175	0	0
XLOC_006134	Hrh2	chr13:54287497-54331550	6.40182	0.241287	-4.72966	6.33247e-08	-0.152503	0	0	0	-0.0977638	0	0	0.241698	0.419392	0	0
XLOC_006136	4732471D19Rik	chr13:54605165-54666743	2.5011	4.29347	0.77958	0.308098	0	0	0	0	0.167607	0	0.135731	0	0	0	0.221979
XLOC_006144	Zfp346	chr13:55206660-55236432	4.45514	5.41259	0.280847	0.540377	0	0	0	0	0	0	0	0	0.473076	0	0
XLOC_006148	Rgs14	chr13:55471092-55486048	17.4445	7.93734	-1.13605	0.00293833	0	0	0	0	0	0	0	0	0.279158	0	0
XLOC_006151	Prr7	chr13:55565627-55574516	2.17737	0.267477	-3.0251	3.044e-06	0.185532	0	0	0	0	0.753078	0.468776	0	0.519614	0	0.238237
XLOC_006152	Tmed9	chr13:55694495-55699055	93.3566	58.7374	-0.668473	0.0317463	0	0	0	0	0	0	0	0	0.629954	0	0.125162
XLOC_006153	B4galt7	chr13:55701438-55711803	12.1564	11.535	-0.0757013	0.884427	0	0	0	0	0	0	0.206472	0	0	0	0.338533
XLOC_006161	Fbxl21	chr13:56623850-56639147	6.99247	0	-1.79769e+308	5.71663e-06	0	0	0	0	0	0	0	0	0.632617	0	0.0822402
XLOC_006162	Tgfbi	chr13:56710963-56740787	0.0754891	1.84928	4.61455	1.74519e-09	0	0	0	0	0	0	0	0	1.99338	0	1.61434
XLOC_006164	5133401N09Rik	chr13:58258998-58266539	8.75995	9.3682	0.0968503	0.857624	0	0	0	0	0	0	0	0	0.65952	0	0
XLOC_006171	Dapk1	chr13:60703307-60864750	8.06969	14.7685	0.871939	0.016474	-0.164137	0	0	0	0	0.160866	0.195152	-0.195436	0	0	0.199706
XLOC_006181	0610007P08Rik	chr13:63916627-64001609	7.06614	7.86348	0.154247	0.78004	0	0	0	0	0	0	0	0.188943	0	-0.12699	0
XLOC_006218	Ccdc127	chr13:74487764-74503231	9.1677	8.87541	-0.0467462	0.922798	0	0	0	0	0	0.39203	0.275416	0	0.326453	0	0.170994
XLOC_006226	Mctp1	chr13:76522408-77171128	63.6328	3.08962	-4.36427	0	0	0	0	0	0	0	0	0.334299	0.29085	0	0.242719
XLOC_006230	Arrdc3	chr13:81022682-81035303	5.01994	6.23281	0.312211	0.427516	0	0	0	0	0	0	0	0	1.00377	0	1.95794
XLOC_006239	Ccnh	chr13:85329005-85353328	11.0395	26.7972	1.27941	0.00114301	0	0	0	0	0	0	0	0	0.376348	0	0.426834
XLOC_006251	Homer1	chr13:94074044-94175009	1.34066	2.374	0.824381	0.197551	0	0	0	0	0	0	0	0	0	0	0.353371
XLOC_006254	Lhfpl2	chr13:94827750-94965364	0.0225485	0.0101995	-1.14454	1	0	0	0	0	1.27271	0	0	0	2.01705	0	2.17664
XLOC_006255	Ap3b1	chr13:95128914-95336271	43.4443	53.6072	0.30326	0.464892	0.100068	0	0.206151	0.136047	0	0.174369	0.146698	-0.413234	-0.250856	0.228755	0.238751
XLOC_006261	F2rl2	chr13:96397131-96661877	17.7623	2.96766	-2.58142	0.0105495	0.340445	0	0.26223	0	0.585844	0	0	-0.261407	0	0	0
XLOC_006263	Col4a3bp	chr13:97312689-97410122	6.67164	8.69276	0.381773	0.314697	0.119516	0	0	0	0.112637	0	0	0	0.268841	0	0.249317
XLOC_006272	Mrps27	chr13:100114740-100185516	8.29763	24.7866	1.57879	0.000163689	0	0	0	0	0	0.403778	0.448221	0	0.289764	0	0.457958
XLOC_006279	Trim23	chr13:104968793-104992921	2.65487	4.09816	0.626334	0.205588	0	0	0	0	0	0.27576	0	0	-0.332084	0	0.430385
XLOC_006288	Ercc8	chr13:108948931-108986218	3.0365	9.8343	1.69542	0.0258954	0	0	0	0	0	0	0.575222	1.06344	0.939187	0	0.690752
XLOC_006304	Ccno	chr13:113778009-113780986	0.293322	0.0881314	-1.73476	1	0	0	0	0	0	0	0	0	0.557197	0	0
XLOC_006311	Mocs2	chr13:115608438-115619628	5.02879	4.30172	-0.225298	0.711443	-0.220231	0	0	0	0	0	0	0	0.500893	0	0.39182
XLOC_006312	Emb	chr13:118009379-118063222	57.529	0.857273	-6.06839	0	0	0	0	0	0	2.78735	2.71508	0	3.17824	0	2.86577
XLOC_006316	4833420G17Rik	chr13:120251565-120274924	12.4329	14.6836	0.240036	0.609313	0	0	0	0	0	0	0	0	0.342668	0	0
XLOC_006326	Pfkp	chr13:6547395-6648035	133.16	11.8425	-3.49111	1.42624e-06	0.786589	0	0	0	0	0.879439	0.904379	-0.277023	-0.285918	0.626092	0.550459
XLOC_006327	Wdr37	chr13:8802213-8870976	4.91325	6.04459	0.298967	0.50159	0.2512	0	0	0	0	0.175917	0.139146	0	-0.154144	0	0.161564
XLOC_006328	Gtpbp4	chr13:8971723-8995258	17.8544	38.3586	1.10327	0.000362707	0	0	0	0	0.397821	0	0.323694	0	0.294776	0	0
XLOC_006334	Lgals8	chr13:12531681-12554005	25.8712	25.8124	-0.00328703	0.995288	0	0	0.227034	0	0	0	0.471692	0	0.791663	0	0.722121
XLOC_006349	Stard3nl	chr13:19449544-19487621	3.38788	3.85263	0.18546	0.79509	-0.177954	0	0	0.210842	0.495792	0	0	0	0	0	0.749505
XLOC_006350	Epdr1	chr13:19683576-19711699	3.79852	0.90841	-2.06402	1.26265e-05	0	0	0	0.134781	0.218772	0	-0.262978	0	0	0	0
XLOC_006353	Gpr141	chr13:19841550-19916126	22.8083	0.487381	-5.54837	0	0.314136	0	0.530076	0	0.325557	0.618112	0.534977	0	-0.297966	0.419447	0.745983
XLOC_006357	Zkscan3	chr13:21478872-21494624	7.32043	7.85233	0.101191	0.840763	0	0	0	0	0	0	0	0	0	0	0.247707
XLOC_006359	Zfp187	chr13:21534039-21545601	9.61172	10.5497	0.134333	0.761878	0	0	0	0.120292	0.166154	0	0.247739	0	-0.200418	0	0.232747
XLOC_006406	Hist1h2bh	chr13:23634840-23635221	1.96383	1.2748	-0.623402	0.512034	0	0	0	0	0	0	0	0	0	0	0.234343
XLOC_006409	Hist1h2ae	chr13:23662385-23663089	8.54102	38.7992	2.18355	3.62365e-07	0.224754	0	0	0	0	0	0	0	0	0	0
XLOC_006411	Hist1h2be	chr13:23675538-23714427	0.693932	1.08642	0.646722	0.397636	0.588578	0	0	0	0	0	0	0	0.0983733	0	0.373267
XLOC_006412	Hist1h2ac	chr13:23773335-23775828	3.68719	6.14816	0.737632	0.090534	0	0	0	0	0	0	0	0	0.279699	0	0
XLOC_006425	Aldh5a1	chr13:24999447-25029530	0.982046	0.133229	-2.88188	6.32542e-08	0	0	0	0.147624	0	0	0	0	0	0	0
XLOC_006440	Sox4	chr13:29040402-29046146	0.0562966	104.456	10.8576	0	0	0	0	0	0	0	0	0	0.132241	0	-0.124561
XLOC_006443	E2f3	chr13:29998443-30077932	2.73075	8.23677	1.59278	2.46204e-05	0	0	0	0	0	0	0.10668	0.30646	0.450618	0	0.134459
XLOC_006455	Serpinb6a	chr13:34009786-34127568	97.212	25.9481	-1.90551	3.65243e-05	0	0	0	0	0	0.325762	0.312048	0	0.616851	0	0.255385
XLOC_006456	Tubb2b	chr13:34166146-34222344	291.824	24.7193	-3.56139	0	0.656725	0	0	0	-0.197096	0	0	0	0	0	0
XLOC_006465	F13a1	chr13:36959046-37142113	0.0918591	0.317453	1.78905	0.0216883	1.06829	0	0	0	0	-0.151166	0	-0.130675	0	0	0
XLOC_006467	Ssr1	chr13:38063269-38086059	59.1563	26.4685	-1.16026	0.0110502	0.165709	0	0	0.152493	0	0	0	0	-0.12627	0	0
XLOC_006469	Txndc5	chr13:38592143-38620329	27.786	31.2451	0.16927	0.639464	0.192752	0	0	0	0	0	0.223046	0	0.740854	0	0.291289
XLOC_006470	Muted	chr13:38694574-38726978	5.11178	4.07155	-0.328247	0.499654	0	0	0	0	0	0	0	0.57297	0.330062	0	0
XLOC_006471	Eef1e1	chr13:38737559-38750897	11.5844	24.3843	1.07376	0.00666905	0	0	0	0	0	0.287083	0.205364	0	-0.479188	0	0
XLOC_006472	Slc35b3	chr13:39024008-39052744	6.55308	4.16844	-0.652665	0.225074	0.245141	0	0	0	0.315323	0.256839	0.337379	0	0.726454	0	0.414692
XLOC_006478	Nedd9	chr13:41405284-41582689	23.0959	3.8347	-2.59045	0	0	0	0	0	0	0.441788	0.230095	0	0.753242	0.477598	0.595527
XLOC_006480	Tbc1d7	chr13:43247112-43266844	12.6126	11.7131	-0.106752	0.84176	0	0	0	0	0	0	0	0.581342	0.490382	0	0
XLOC_006492	Zfp169	chr13:48578661-48608805	4.51242	2.56464	-0.815145	0.0397624	0	0	0	0	0	0	0	0	0.265381	0	0
XLOC_006501	Susd3	chr13:49321013-49343835	35.8759	7.06474	-2.34431	4.10858e-05	0	0	0	0	0	0.256077	0.195233	0	-0.17978	0	0.134969
XLOC_006502	Fgd3	chr13:49356638-49404616	9.39809	6.571	-0.516254	0.133528	0	0	0	0	0	0	0.109554	0	0	0	0
XLOC_006513	Auh	chr13:52930356-53025046	9.33019	10.4694	0.166206	0.774125	0.177015	0	0.11456	0	0.0876335	-0.156783	-0.0948155	0	0	0	0.139288
XLOC_006519	Thoc3	chr13:54560197-54570201	10.168	22.1194	1.12127	0.000956952	0	0	0	0	0	0	0	0	0.218882	0	0
XLOC_006520	4833439L19Rik	chr13:54605165-54666743	26.8382	24.477	-0.132859	0.760111	0.207492	0	0	0	0	0.169756	0.130671	0	0.557719	0	0
XLOC_006523	Rnf44	chr13:54780759-54795385	23.4656	44.7511	0.931372	0.00381998	0.16574	0	0	0	0	0.213758	0.0955228	0	-0.299909	0	0.121322
XLOC_006527	Uimc1	chr13:55129240-55201668	12.0567	12.3517	0.0348736	0.946586	0	0	0	0	0	0.162072	0.2098	0	0	0	0.179527
XLOC_006534	Pdlim7	chr13:55598847-55614814	17.4984	22.4417	0.358959	0.476616	0.455181	0	0	0	0	0	0.824391	0	1.21119	0	0.704482
XLOC_006550	Ubqln1	chr13:58277516-58317014	24.5264	31.2247	0.348353	0.318246	0.18481	0	0	0	0	0.295123	0.387846	0	0.665063	0	0.252498
XLOC_006551	Gkap1	chr13:58334707-58375549	8.36877	10.5896	0.339568	0.506463	0	0	0	0	0	0.141381	0.168544	0	0.111045	0	0.189576
XLOC_006553	2210016F16Rik	chr13:58480743-58486843	6.35279	0.0385578	-7.36422	1.83935e-12	-0.146826	0	0	-0.105746	0	0	0.216688	0	0.345522	0	0.206416
XLOC_006558	Golm1	chr13:59736356-59777145	12.6982	19.5762	0.624478	0.0547795	0	0	0	0	0.761414	0	0	0.295849	0.231436	0	0
XLOC_006562	Isca1	chr13:59856775-59871150	30.3057	38.0569	0.328569	0.339195	0.208493	0	0	0	0	0	0	0	0.40944	0.206831	0.273189
XLOC_006563	Zcchc6	chr13:59871218-59924508	19.5492	11.2082	-0.802555	0.0212342	-0.236204	0	0	0.258703	0.317581	0.57548	0	0.417798	0.369758	0	0
XLOC_006587	Fancc	chr13:63406016-63533053	2.25457	1.50562	-0.582493	0.289989	0	0	0	0.13675	0.105193	0	0	0	0	0	0
XLOC_006588	Ptch1	chr13:63609656-63667082	3.4377	4.45141	0.372818	0.359246	0.0832951	0	0	0	0.137325	0	0	0	-0.136636	0	0.0792441
XLOC_006590	Slc35d2	chr13:64197617-64230638	3.82351	0.996577	-1.93984	3.36513e-05	0.144142	0	0.185216	0	0.214651	0	0.138588	0	-0.367194	0	0.397407
XLOC_006591	Zfp367	chr13:64234364-64254507	6.11838	5.03255	-0.281859	0.530368	0	0	0	0	0	0.384193	0.424527	0	0	0	0.498177
XLOC_006593	1110018J18Rik	chr13:64393039-64414018	0.412649	2.97051	2.84772	0.000876406	0	0	0	0	0	0	0	0	0	0	0.325591
XLOC_006600	Uqcrb	chr13:67001556-67006286	234.321	388.146	0.728114	0.0188935	0	0	0	0	0	0	0.640879	0	0.996818	0	0.396149
XLOC_006601	Mterfd1	chr13:67013033-67099337	6.57077	7.03405	0.098292	0.924052	0	0	0	0	0	0	0.400103	0	0.283377	0	0.493288
XLOC_006604	Zfp457	chr13:67327766-67407414	3.1073	1.58282	-0.973161	0.131359	0.329001	0	0	0	0	0	0	0	0	0	0
XLOC_006612	Zfp87	chr13:67616717-67627167	4.99102	7.76289	0.637259	0.105147	0	0	0	0	0	-0.186692	0	0	0.355397	0	0
XLOC_006625	BC018507	chr13:70727566-70776512	5.04224	7.73674	0.617661	0.0834774	0.167386	0	0	0	0	0	0	0	0.56308	0	0.293505
XLOC_006629	Ndufs6	chr13:73457323-73465930	80.964	142.255	0.813129	0.0303045	0	0	0	0	0	0.174596	0.178458	0	0.425046	0	0.197809
XLOC_006635	Exoc3	chr13:74307083-74346148	14.6059	7.46901	-0.967558	0.00512135	0	0	0	0	0	0.168717	0	0	0.429206	0	0.344055
XLOC_006644	Cast	chr13:74776994-74946260	29.7631	7.39961	-2.008	3.68618e-07	0.181247	0	0	0	0	0.154215	0.159146	0	0	0	0
XLOC_006646	Rfesd	chr13:76138982-76156160	9.86175	3.08701	-1.67563	0.000303633	0	0	0	0	0.22252	0.526954	0.636439	0	0.230896	0	0.606235
XLOC_006652	Polr3g	chr13:81812835-81850012	4.47151	10.6495	1.25194	0.000640182	0.103532	0	0	0	0	0	0	-0.0987236	0	0	0
XLOC_006654	Rasa1	chr13:85354303-85429092	15.5318	16.6251	0.0981449	0.822523	0	0	0	0	0.273923	0	0.209084	0	0.235597	0	0
XLOC_006656	Vcan	chr13:89794914-89882265	8.54867	0.00514262	-10.699	1.5856e-09	0.187273	0	0	0	0	0	0	0	0.392207	0	0
XLOC_006659	Atg10	chr13:91074953-91363592	1.78381	3.00636	0.753056	0.177511	0	0	0	0	0	0.241388	0	0.613075	0.381203	0.298441	0.319727
XLOC_006666	Zfyve16	chr13:93257703-93300812	2.38814	0.734288	-1.70147	0.000237229	0	0	0	0	0.192271	0	0.337427	0	0.251027	0	0.390531
XLOC_006670	Papd4	chr13:93917354-93962369	35.5104	39.914	0.168651	0.657797	0.561268	0	0	0	0	0.775261	0	0	-1.02157	0	0.623082
XLOC_006681	Iqgap2	chr13:96397131-96661877	15.4746	49.8352	1.68727	6.77839e-06	0	0	0	0.320653	0.208332	0.390697	0.590213	0.724538	0.834838	0.635527	0.677992
XLOC_006688	Hexb	chr13:97907891-97968312	56.0011	14.3914	-1.96025	2.70787e-07	0	0	0	0	0	0	0	0	0.216269	0	0
XLOC_006689	Rgnef	chr13:98667153-98976151	1.48339	0	-1.79769e+308	2.8159e-05	0	0	0	0	0	0.158205	0.120594	0.248474	0.367233	0.267828	0.193953
XLOC_006690	Utp15	chr13:99016790-99032985	8.88069	18.6899	1.07351	0.00916588	0	0	0	0	0	0	0	0	0.344863	0	0
XLOC_006694	Fcho2	chr13:99493360-99585404	8.49738	5.81619	-0.546944	0.236737	0	0	0	0	0	0.357649	0	0	0	0	0.363867
XLOC_006697	Ptcd2	chr13:100089600-100114667	45.2829	67.418	0.574166	0.228431	0.374792	0	0	0	0	0	0	0	-0.116604	0	0.356858
XLOC_006709	Rad17	chr13:101387118-101421014	9.08987	7.66426	-0.246113	0.552712	0	0	0	0.0979645	0	0	0.11894	0	-0.210085	0	0.235705
XLOC_006714	Slc30a5	chr13:101572602-101603545	13.7099	13.5041	-0.0218268	0.962078	0.159989	0	0	0	0	0.245776	0	0	-0.594831	0	0.219035
XLOC_006718	Erbb2ip	chr13:104607563-104710721	25.1626	20.2226	-0.315314	0.353192	0.182879	0	0	0	0	0	0	0	-0.197056	0	0.402219
XLOC_006719	Nln	chr13:104812699-104899723	6.3809	8.59323	0.42944	0.243578	0	0	0	0	0.152259	1.47019	1.55282	1.70637	1.75838	1.59857	1.44061
XLOC_006720	2410002O22Rik	chr13:104932226-104968713	21.8238	23.3156	0.0953958	0.855196	0	0	0	0	0	0.571352	0	1.04188	0.907491	0	0.769142
XLOC_006728	Zswim6	chr13:108514696-108680258	0.3447	1.989	2.52863	1.61793e-07	0.390816	0	0	0	0.192239	0	0	0	0.62981	0	0.335994
XLOC_006732	Gpbp1	chr13:112215887-112280249	16.7148	19.6577	0.233969	0.520388	0	0	0	0	0.144972	0.343429	0.228612	0	0.914143	0	0.316065
XLOC_006733	Map3k1	chr13:112536642-112599191	2.82361	5.75817	1.02807	0.003201	0.445653	0	0	0.232052	0.449714	0.165457	0	0	0.905895	0	0.441381
XLOC_006736	Skiv2l2	chr13:113657979-113717817	21.0219	30.4583	0.534944	0.0973811	0	0	0	0	0	0	0	0	0	0	0.175191
XLOC_006740	Snx18	chr13:114382386-114408772	3.6075	3.55535	-0.0210085	0.973199	0	0	0	0	0	0.290675	0	0	0.465633	0	0.477158
XLOC_006742	Ndufs4	chr13:115078002-115178302	76.2738	89.2581	0.226797	0.765956	0	0	0	0	0	0	0	0	0.585762	0	0
XLOC_006746	Pelo	chr13:115748288-115892172	5.50517	6.75528	0.295231	0.53742	0	0	0	0	0	0	0	0	0.536868	0	0
XLOC_006749	Mrps30	chr13:119168916-119176059	10.8638	25.4109	1.22592	0.000568008	0	0	0	0	0.210849	0.250637	0.297237	0	0.474163	0	0.463897
XLOC_006750	Nnt	chr13:120123123-120198168	5.43347	17.5409	1.69078	4.01066e-07	0	0	0	0	0	0	0	0	0.313008	0	0
XLOC_006969	Flnb	chr14:8650470-8784202	101.525	26.5144	-1.93699	9.42711e-10	-0.406776	0	0	0	0	0	0.228751	0.304152	0.525023	0	0
XLOC_006973	Kctd6	chr14:9046661-9056083	1.44273	1.91789	0.410718	0.527557	-0.180867	0	0	0	0	0.193079	0.240497	0	0.524044	0	0.200903
XLOC_006975	Ptprg	chr14:12386009-13074615	62.0117	0	-1.79769e+308	1.72463e-06	0.0910799	0	0.0963005	0	0	0.0849116	0	-0.128702	0	0	0
XLOC_006981	Il3ra	chr14:15178776-15188004	36.9645	18.4921	-0.999227	0.0139106	0	0	0	0	0	0.36068	0.400169	0	0.27905	0	0.235199
XLOC_006982	Slc4a7	chr14:15535538-15632462	4.75821	3.33502	-0.512725	0.1529	0	0	-0.195608	0.486171	0.534498	0.225717	0	0	-0.345813	0	0.362834
XLOC_006987	Nkiras1	chr14:19103655-19164432	2.09273	1.34428	-0.638552	0.58361	0	0	0	0	0	0	0	0	0.719366	0	0
XLOC_006994	Chchd1	chr14:21521233-21523647	40.7868	73.8861	0.857201	0.0211822	0	0	0	0	0	0	0	0	0.130714	0	0
XLOC_006995	2310021P13Rik	chr14:21526516-21542840	17.3972	8.18126	-1.08846	0.0012604	0	0	0	0	0	0	0.359943	0	0.645622	0	0
XLOC_006999	Myst4	chr14:22318991-22491700	5.2004	3.49254	-0.574347	0.108471	0	0	0	0	0.366906	0.366236	0.363547	0.886891	0.73679	0.421724	0.684841
XLOC_007000	Samd8	chr14:22569752-22617947	1.63143	1.75853	0.108237	0.844298	0	0	0	0	0.148735	0.176961	0.204268	0	0.143638	0	0.353065
XLOC_007001	Vdac2	chr14:22650782-22668559	107.207	99.0622	-0.113992	0.772326	0	0	0.274092	0	0	0	0.505458	0	0.607344	0	0.274935
XLOC_007002	1700112E06Rik	chr14:22838933-23913793	13.8221	0.346493	-5.31801	1.8136e-09	0	0	0	0	0	0.262505	0.2674	0.381592	0.35774	0.229182	0.161025
XLOC_007007	Zmiz1	chr14:26278670-26486233	50.0053	39.8929	-0.325949	0.378092	0	0	0	0	0	-0.112056	0	0	0.322571	0	0
XLOC_007011	Anxa11	chr14:26661625-26983035	74.778	29.01	-1.36607	0.000194234	0	0	0	0	0	0.199341	0	0.323145	0.501736	0	0
XLOC_007028	Arhgef3	chr14:28022074-28217539	3.4983	6.6953	0.936494	0.0229613	0	0	0	0	0	1.20627	1.12678	0	1.39492	0	1.44102
XLOC_007033	Selk	chr14:30781565-30788260	57.8504	34.8881	-0.729592	0.0289159	0	0	0	-0.20039	0	0.290293	0.219959	0.681318	0.779002	0	0
XLOC_007035	Chdh	chr14:30822185-31340244	0.0245452	0.0384835	0.6488	1	0	0	0	0	0	0.209192	0	0.359816	0.276243	0	0
XLOC_007036	Dcp1a	chr14:30822185-31340244	7.65629	8.52446	0.154964	0.699858	0	0	0	0	0	0	0	0	0.2029	0	0.233858
XLOC_007037	Tkt	chr14:31361776-31389678	216.865	263.165	0.27917	0.461059	0	0	0	0	0	0	0.317532	0	0.523336	0	0
XLOC_007038	Rft1	chr14:31467560-31504499	5.61464	3.77312	-0.573437	0.24211	0	0	0	0	0	0	0	0.70472	0.522193	0	0
XLOC_007039	Sfmbt1	chr14:31528034-31636140	5.66693	1.67546	-1.75801	4.30526e-06	0.171291	0	0	0	0	0.179768	0.0879513	0	0.250249	0	0.352434
XLOC_007044	Glt8d1	chr14:31813011-31935214	14.2223	5.91904	-1.26472	0.352765	0.154906	0	0	0	0	0.242269	0	0	0.352223	0	0.420652
XLOC_007045	Pbrm1	chr14:31813011-31935214	11.3112	14.3923	0.347549	0.462416	0.178746	0	0	0	0	0	0	0.527368	0.32043	0	0
XLOC_007049	Bap1	chr14:32064674-32073115	16.244	24.876	0.61485	0.0536429	0	0	0	0	0	0	0	0	0.388425	0	0
XLOC_007051	Eaf1	chr14:32308264-32323044	32.581	11.6308	-1.48608	3.29446e-06	0	0	0	0	0	0.154642	0.140791	0	-0.215597	0.142463	0.110177
XLOC_007054	Oxnad1	chr14:32893717-32916390	5.71817	10.7953	0.916778	0.128872	0	0	0	0	0	0	0.213931	0	0	0	0.208308
XLOC_007077	Wapal	chr14:35486154-35561171	24.1249	22.5293	-0.0987199	0.808587	0	0	0	0	0	0	0	0	0	0	0.445094
XLOC_007093	Styx	chr14:45970860-46008598	5.45571	5.83628	0.0972831	0.855763	0	0	0	0	0	0	0.402168	0	0.663342	0	0.357635
XLOC_007100	Socs4	chr14:47860618-47913176	5.60437	4.65887	-0.266571	0.672763	0	0	0	0	0	0	0	0	0	0	0.624723
XLOC_007101	Mapk1ip1l	chr14:47917988-47942766	20.4224	33.9989	0.735336	0.0169935	0.296882	0	0	0	0	0	0.119821	0	0	0	0
XLOC_007102	Lgals3	chr14:47993534-48005842	148.198	0.0487994	-11.5684	0	0	0	0	0	0.72682	0	0	0	1.36691	0	1.01177
XLOC_007107	6720456H20Rik	chr14:49066026-49134834	3.85352	1.34445	-1.51916	0.00114793	0	0	0	0	0	0.155509	0	0	0.472817	0	0
XLOC_007160	Mrpl52	chr14:55045745-55048587	43.3522	181.01	2.06189	1.41866e-08	0	0	0	0	0	0	0	0	0.814993	0	0
XLOC_007169	Bcl2l2	chr14:55502261-55508137	8.26848	4.15381	-0.993186	0.0133569	0	0	0	0	0	0	0.390187	0	0.445597	0	0.338535
XLOC_007179	Lrrc16b	chr14:56109929-56127101	0.049149	0.229459	2.223	1	0	0	0	0	0	0	0	0	0.239815	0	0
XLOC_007185	Irf9	chr14:56210599-56228867	22.1914	12.6306	-0.813076	0.0397624	0	0	0	-0.110456	-0.210262	0	0	0	0	0	0.741804
XLOC_007185	Rnf31	chr14:56210599-56228867	22.1914	12.6306	-0.813076	0.0397624	0	0	0	0	0	0	0	0	0.433861	0	0
XLOC_007188	Gmpr2	chr14:56281096-56300657	18.9496	17.8077	-0.089668	0.927791	-0.169207	0	0	0	0	0	0	0	0.377891	0	0
XLOC_007189	2610027L16Rik	chr14:56364529-56377261	9.83176	11.3585	0.208256	0.600828	0	0	0	-0.230595	0	0	0	0	0.271482	0	0
XLOC_007200	Parp4	chr14:57194455-57278635	19.1311	6.21597	-1.62187	2.03385e-05	-0.12918	0	0	0.123283	0	0	0.146255	0	0	0	0.137434
XLOC_007202	Zmym2	chr14:57505462-57581579	9.07073	8.82105	-0.0402681	0.9259	0	0	0	0	0	0	0	0	0.769148	0	0.55334
XLOC_007211	Cab39l	chr14:60059800-60167740	16.1397	18.6968	0.212179	0.566928	-0.102141	0	0	0	-0.12708	0.242884	0.24429	0	0.130651	0	0.120356
XLOC_007218	Mipep	chr14:61403402-61524317	3.93102	6.87985	0.807473	0.0529433	0	0	0	0	0	0.471358	0.57561	0	1.18356	0	0.609616
XLOC_007231	Ctsb	chr14:63741301-63796716	51.6241	24.2178	-1.09198	0.0023991	0	0	0	0	0	0	0	0	0.728425	0	0.265305
XLOC_007241	Kif13b	chr14:65271358-65428587	4.28077	2.25227	-0.926491	0.00670777	0	0	0	0	0	0	0	0	0.157865	0	0
XLOC_007244	Zfp395	chr14:65977213-66017767	10.7116	7.88455	-0.44208	0.295027	0	0	0	0.164857	0	0	0	0	0.112095	0	0
XLOC_007251	Trim35	chr14:66914165-66930261	14.7159	20.6446	0.488396	0.135016	0	0	0	0	0	0	0	0	0	0	0.253965
XLOC_007263	Entpd4	chr14:69955207-69984799	16.918	10.1428	-0.738095	0.0489614	0	0	0	0	0	0	0.322907	0	0.615719	0	0.277213
XLOC_007267	Tnfrsf10b	chr14:70167278-70184525	14.0611	14.2454	0.0187882	0.988679	0	0	0	0	0	0	0	0	0	0	0.13431
XLOC_007269	Egr3	chr14:70476757-70482420	305.169	0.259965	-10.1971	0	0.320975	0.384359	0	0	-0.664937	0.914024	0.556391	1.57138	1.97137	0	0.355688
XLOC_007270	Bin3	chr14:70499951-70553598	39.7714	26.1828	-0.603115	0.2219	0	0	0	0	0	0	0	0	0.411268	0	0
XLOC_007276	Nudt18	chr14:70977602-70982378	5.53804	1.80225	-1.61958	6.92758e-05	0	0	0	0	0	0	0.505752	0	0.304312	0	0.533134
XLOC_007277	Dok2	chr14:71173209-71178465	10.7824	91.7366	3.08882	0	0.23845	0	0	0	-0.197803	-0.312026	-0.149698	0.326901	0.622143	0	-0.27781
XLOC_007282	Rcbtb2	chr14:73542130-73583861	14.6517	13.5793	-0.109663	0.794646	0	0	0	0	0	0.180704	0	-0.170294	0	0.20296	0
XLOC_007287	Esd	chr14:75132151-75150250	51.1468	54.6253	0.0949232	0.8176	0	0	0	0	0.328678	0	1.47242	0	1.38671	0	1.99904
XLOC_007288	5031414D18Rik	chr14:75415833-75452529	0.928158	1.12124	0.272654	0.744416	0	0	0	0	0	0.595806	0.388012	0.290953	0	0.596296	0.443473
XLOC_007291	Zc3h13	chr14:75684133-75744233	12.4091	15.4536	0.316543	0.369029	0	0	0	0	0	0	0	0	0.237358	0	0
XLOC_007302	1300010F03Rik	chr14:79248984-79602117	2.46667	3.02769	0.295652	0.519791	0	0	0	0	0.0939765	0.128897	0.107628	0.292819	0.389669	0	0.107163
XLOC_007303	Mtrf1	chr14:79797578-79823755	1.49881	5.92462	1.9829	0.000132784	0	0	0	0	0	0.379318	0	0	0	0	0.639633
XLOC_007304	Kbtbd7	chr14:79826317-79830845	0.26834	1.32786	2.30697	1.48245e-05	0	0	0	0	0	0	0	0	0	0	0.189283
XLOC_007307	Sugt1	chr14:79987497-80029562	20.7771	19.2286	-0.111735	0.805452	0	0	0	0	0	0	0	0.616249	0.460841	0	0
XLOC_007312	Tdrd3	chr14:87816389-87945315	36.1896	12.6125	-1.52072	0.00621906	0.685667	0	0	0.260165	0.467675	0.296934	0	0.149869	-0.274337	0	0.211486
XLOC_007317	Klf5	chr14:99697909-99714272	3.23559	0.0185093	-7.44964	1.19335e-05	0	0	0	0	0	-0.284667	0	0	0.569058	0	-0.190538
XLOC_007320	Irg1	chr14:103446228-103455873	0.0121818	1.07823	6.4678	0.000371455	0	0.286399	0	0	0	0.190309	0	0	0	0	0.487798
XLOC_007321	Cln5	chr14:103469432-103476847	19.6046	17.7476	-0.143568	0.707624	0	0	0	0	0	0	0.447628	0	0.71945	0	0
XLOC_007326	Ndfip2	chr14:105657863-105708515	10.8675	6.28956	-0.788994	0.11933	0	0	0	0	0	0	0	0	0.606119	0	0
XLOC_007339	Dnajc3	chr14:119337153-119380924	13.3851	7.01166	-0.932802	0.00355705	0	0	0	0	0	0	0.298345	0	0.755068	0	0
XLOC_007341	Mbnl2	chr14:120674890-120830920	17.9644	9.10672	-0.980137	0.00316413	0	0	0	0	0.226374	0.270994	0.409754	0.324722	0.378885	0	0.632143
XLOC_007350	Pcca	chr14:122933549-123289166	4.0921	9.60105	1.23035	0.0016317	0	0	0	0	0	0	0	0.122613	0.223292	0	0
XLOC_007364	Fhit	chr14:10382607-11994546	1.23748	3.74293	1.59676	0.0104991	0	0	0	0	0	0	0	0	0.308042	0	0
XLOC_007375	Nr1d2	chr14:19036569-19071620	2.7254	1.9657	-0.471425	0.37087	0	0	0	0	0	0	0	0	0.371656	0	0.442854
XLOC_007378	Ube2e2	chr14:19406090-19726141	1.25832	0.231842	-2.44029	0.00152177	0	0	0	0	0	0	0	0.448589	0.539688	0	0.238956
XLOC_007380	2700060E02Rik	chr14:20570478-20643055	111.443	94.229	-0.242059	0.485393	0	0	0	0	0	0	0	0.579605	0.476736	0	0
XLOC_007381	Gng2	chr14:20691780-20796471	32.0117	22.7915	-0.490103	0.148563	0	0	0	0	0	0.636619	0.362225	0	0.59569	0	0
XLOC_007382	1810063B07Rik	chr14:20894857-20902394	2.58981	0.00670561	-8.59326	0.000249297	0	0	0	0	0	0	0.381086	0	0.408829	0	0.73576
XLOC_007385	Ecd	chr14:21139080-21167343	15.8676	28.1739	0.828277	0.00866054	-0.132234	0	0	0	0	0	0	0	0.844675	0	0
XLOC_007389	Anxa7	chr14:21274482-21299355	35.7116	25.5447	-0.483367	0.13841	0	0	0	0	0	0	0	0	0.288629	0	0
XLOC_007397	Camk2g	chr14:21554096-21613310	23.3865	11.3286	-1.04571	0.00185485	0.243888	0	0	0.15691	0.148489	0.125058	0	0	0.191639	0	0
XLOC_007416	Slmap	chr14:27232659-27354648	23.2244	25.7989	0.151665	0.704589	0.27535	0	0.196102	0	0	0.225271	0	0	0	0	0
XLOC_007418	Appl1	chr14:27732173-27783737	15.3433	8.97214	-0.774084	0.0128882	0	0	0	0	0	0	0.288913	0	0.417842	0	0.6225
XLOC_007421	Il17rb	chr14:30809353-30822082	0	0.0396949	1.79769e+308	1	0	0	0	0	0	0	0	0	0	0	0.106834
XLOC_007422	Cacna1d	chr14:30822185-31340244	0.0258283	0.123697	2.25978	1	0	0	0	0	0	0.403852	0.216459	0.466726	0.235419	0	0.326279
XLOC_007427	Gnl3	chr14:31813011-31935214	17.2986	58.7771	1.7646	0.0111109	0	0	0	0	0.226513	0.266213	0.403985	0.477389	0.424383	0.336214	0.192415
XLOC_007432	Nisch	chr14:31984030-32020012	35.5772	58.4648	0.716616	0.0370775	0	0	0	0	0	0	0.538782	0	0.873876	0	0.485996
XLOC_007436	Mettl6	chr14:32289617-32308210	8.10314	14.1453	0.803774	0.0511557	-0.228743	0	0	0	0	0	0.316213	0	0.666476	0	0.112294
XLOC_007440	Dph3	chr14:32893717-32916390	12.3688	12.2311	-0.016149	0.97774	0.276605	0	0	0	0	0	0	0	0.455725	0	0.312138
XLOC_007447	Mapk8	chr14:34191083-34260387	2.48889	5.87542	1.23919	0.000918883	0	0	0	0	0	0	0	0	0.190872	0	0
XLOC_007454	Bmpr1a	chr14:35224253-35315732	1.15596	0.0195679	-5.88446	2.05622e-11	0.240448	0	0	0	0	0	0	0	0.440935	0.171872	0.159596
XLOC_007462	Ghitm	chr14:37933631-37948591	43.315	46.1818	0.0924581	0.832077	0	0	0	0	0	0.589448	0.894745	0	1.23912	0	1.13529
XLOC_007465	Tspan14	chr14:41719732-41780112	6.65225	36.6263	2.46096	9.38133e-12	0.427596	0	0	0	0	0	0	0	0	0	0.238447
XLOC_007466	5730469M10Rik	chr14:41807020-41827097	78.134	0.0219206	-11.7994	1.04621e-07	0.326471	0	0	0	0	0.433333	0.696258	0	1.25815	0.791899	0.846204
XLOC_007480	Fermt2	chr14:46078466-46149740	7.75737	0.00582933	-10.378	0.00231835	0.179113	0	0	0	-0.378858	0	0.287478	0	0.916053	0	0.157541
XLOC_007481	Ddhd1	chr14:46212848-46277818	2.46024	3.60039	0.549351	0.198991	0.123929	0.0847566	0	0	0	0	0	0	0.469832	0	0
XLOC_007486	Gch1	chr14:47773569-47809317	54.9211	12.8979	-2.09022	7.68706e-06	0	0	0	0	-0.0950147	0.567573	0.446449	0.806692	0.898962	0.545959	0.433534
XLOC_007510	Ttc5	chr14:51385089-51405199	9.73666	10.2674	0.0765774	0.890047	0.11809	0	0	0	0	0	0	0	0	0	0
XLOC_007516	Tmem55b	chr14:51544623-51550524	6.71688	10.7464	0.677993	0.228563	0	0	0	0	0	0	0.710499	0	0.203198	0	0.714795
XLOC_007531	Supt16h	chr14:52730577-52857247	39.2656	74.5269	0.924493	0.022412	0	0	0	0	0	1.72056	1.94928	0	2.46265	0	1.43129
XLOC_007534	Mettl3	chr14:52881433-52924799	8.24038	14.3742	0.802702	0.335666	0	0	0	0	0	0	0.578231	0	0.528183	0	0.681451
XLOC_007542	Dad1	chr14:54855159-54873604	216.076	129.562	-0.737898	0.0194251	0	0	0	0	0	0	-0.14293	0.154186	0.18825	0	0
XLOC_007545	Prmt5	chr14:55126018-55136307	18.4977	45.3453	1.29361	1.65469e-05	0	0	0	0	0.304694	0	0	0	0	0	0
XLOC_007549	Psmb5	chr14:55232952-55236934	72.4193	107.1	0.564517	0.158248	0	0	0	0	0	0	0	0	0.600789	0	0
XLOC_007555	Ppp1r3e	chr14:55491677-55496375	1.90806	0.381497	-2.32236	5.39487e-05	0	0	0	0	0	0	0	0	0.240248	0	0
XLOC_007563	Ap1g2	chr14:55713620-55725430	14.3399	19.8797	0.471257	0.224103	0	0	0	0	0	0	0	0	0.169288	0	0
XLOC_007573	Rabggta	chr14:56334378-56341600	11.8915	5.46792	-1.12087	0.00715653	-0.20886	0	0	-0.178078	-0.251795	0	0.229916	0	0.811915	0	0
XLOC_007576	Adcy4	chr14:56387928-56402856	0.10084	0.0044916	-4.4887	1	0	0	0	0	0	0	0	0	0.40298	0	0
XLOC_007577	Ripk3	chr14:56403831-56407694	28.1122	0.0175886	-10.6423	0.000124266	0.196436	0	0	0	0	0	0.322136	0	0.346918	0	0
XLOC_007580	Cma1	chr14:56556975-56608594	10814.7	1.07762	-13.2928	0	0	0	0	0.18645	0	0	0	0	0	0	0
XLOC_007584	Mcpt4	chr14:56678580-56681147	1311.06	0.057462	-14.4778	0	0.571786	0	0	0	0	0	0	0	0	0	0
XLOC_007586	Ctsg	chr14:56718717-56721411	209.146	0.0566105	-11.8512	0	0.591094	0	0	0	0	0	0	0	0	0	0.724425
XLOC_007594	Cenpj	chr14:57145597-57194337	4.23714	4.21527	-0.00746333	0.989795	0	0	0	0	0	0	0	0	0.274559	0	0
XLOC_007596	Pspc1	chr14:57341285-57397732	11.0496	15.9825	0.532493	0.20261	0	0	0	0	0	0	0	0	0.190847	0	0
XLOC_007602	N6amt2	chr14:58168434-58190406	11.3996	17.7631	0.639896	0.144278	-0.211892	0	0	0	0	0	0	0	0.582844	0	-0.260314
XLOC_007603	Xpo4	chr14:58196064-58283890	3.64938	6.78924	0.895598	0.03029	0	0	0	0	0	0	0	0	0.138413	0	0.131506
XLOC_007615	Cdadc1	chr14:60178224-60216796	7.91125	7.97509	0.0115942	0.986754	0.181632	0	0	0	0	0	0	0	0	0	0
XLOC_007622	Kpna3	chr14:61984022-62058784	13.6815	25.0435	0.872212	0.00531858	0	0	0	0	0	0	0	0	0.553595	0	0
XLOC_007624	Dleu2	chr14:62217062-62301210	2.43126	2.27489	-0.0959052	0.913273	0.364086	0	0	0	0.320517	0	0.222476	0	0	0	0.691764
XLOC_007641	Hmbox1	chr14:65430211-65568719	10.8237	11.4307	0.0787134	0.863259	0	0	0	0	0	0	0	0	0.171463	0	0.168995
XLOC_007645	Elp3	chr14:66149292-66211914	13.156	23.3547	0.827987	0.0127183	0	0	0	0	0.295157	0	0	0	0	0	0.242101
XLOC_007651	Ptk2b	chr14:66772093-66899889	56.6086	44.0229	-0.362767	0.285383	0	0	0	0	0	0.586654	0.351994	0.457844	0.35982	0	0.269216
XLOC_007655	Ppp2r2a	chr14:67632892-67691308	13.4257	20.5647	0.615179	0.0538803	0.212736	0	0	0	0	0.216333	0	0	0	0	0
XLOC_007663	Slc25a37	chr14:69859907-69903558	3.37593	11.94	1.82244	1.97199e-06	0	0	0	0	0	0.338711	0.208072	0.429189	0.421705	0	0.189028
XLOC_007666	Chmp7	chr14:70116785-70132377	10.425	13.7459	0.398948	0.298173	0.17828	0	0	0	0	0	0	0	0.297859	0	0
XLOC_007667	Rhobtb2	chr14:70184796-70205352	2.86683	3.30469	0.205056	0.637974	0	0	0	0.119098	0.169476	0	0	0	0.211282	0	0.108898
XLOC_007670	Pdlim2	chr14:70562542-70577479	20.681	14.5121	-0.511045	0.209307	0	0	0	0	0	0.288602	0	0	0	0	0
XLOC_007672	Ppp3cc	chr14:70617704-70689256	4.02752	3.48456	-0.208915	0.73569	-0.132573	0	0	0	0.276745	0	0	0	0.541844	0	0.384187
XLOC_007674	Piwil2	chr14:70772286-70828901	0.273666	0.304332	0.153229	0.845428	0	0	0	0	0.286285	0	0	0	0.395183	0	0
XLOC_007675	Polr3d	chr14:70838554-70868631	10.5137	12.2918	0.225422	0.635209	0	0	0	0	0	0	0.122498	0	0.164996	0	0
XLOC_007682	Xpo7	chr14:71054052-71166435	2.81154	8.48081	1.59284	7.77438e-08	0	0	0	0	0	0	0	0	0.255323	0	0
XLOC_007686	Rb1	chr14:73595308-73725598	41.1567	9.29732	-2.14624	5.89304e-09	0	0	0	0	0	0	-0.206231	0	0.28736	0	0
XLOC_007688	Itm2b	chr14:73739593-73785289	2000.67	258.854	-2.95027	1.44032e-13	0.138453	0	0	0	0	0	0.211707	0.39002	0.522807	0	0.304651
XLOC_007690	Lrch1	chr14:75154418-75347705	4.90455	4.93842	0.00992816	0.986887	0.142802	0	0	0	0	0.219762	0	0	0.147567	0	0
XLOC_007693	Cog3	chr14:76102157-76154334	5.89951	5.89122	-0.00202779	0.996845	0	0	0	0	0	0.3457	0.269696	0	0.578901	0	0.37052
XLOC_007697	Gtf2f2	chr14:76296743-76410672	12.5873	23.0152	0.870619	0.0169422	0	0	0	0	0.160487	0	0.111778	0	0.319601	0	0.156619
XLOC_007698	1200011I18Rik	chr14:76486038-76510622	10.6211	11.8355	0.156186	0.667988	0	0	0	0	0	0	0.175523	0	0.233857	0	0.176763
XLOC_007703	Dnajc15	chr14:78226023-78274724	33.2548	48.4249	0.542187	0.160056	0.289444	0	0	0.260768	0.711198	0	0	0	-0.225394	0	0.545971
XLOC_007707	Akap11	chr14:78892052-78936667	3.40601	5.82644	0.774529	0.0220384	0	0	0	0.167269	0.141901	0.147487	0	0	-0.173499	0	0
XLOC_007710	1190002H23Rik	chr14:79688556-79701442	1.11083	0	-1.79769e+308	0.00225273	0.658764	0	-0.205632	0	0.373798	0	-0.207529	0	0.280582	0	0
XLOC_007712	Wbp4	chr14:79859743-79982283	8.6347	7.49408	-0.204393	0.84512	0	0	0	0	0	0	0	0	0.357219	0	0
XLOC_007729	Commd6	chr14:102032982-102039688	30.3795	24.2036	-0.327873	0.427236	0	0	0	0	0	0	0.305919	0	0.645062	0	0.320592
XLOC_007730	Kctd12	chr14:103375797-103381854	0.667849	14.255	4.4158	0	0	0	0	0	0.27238	0	0	0	-0.139676	0	0.147052
XLOC_007733	Mycbp2	chr14:103512625-103746039	11.6003	10.4361	-0.152586	0.723226	0	0	0	0	0	0.379312	0	0	-0.497088	0	0.299428
XLOC_007745	Abcc4	chr14:118881911-119105441	1.55029	5.44358	1.81202	2.43487e-05	0.118667	0.136366	0	0.16285	0.171203	0	0	0	0	0	0
XLOC_007951	Ttc33	chr15:5135477-5171977	11.2163	10.4289	-0.105001	0.837182	0.358269	0	0	0	0	0	0	0.305133	0.367903	0	0.3971
XLOC_007952	Dab2	chr15:6249788-6390709	0.0837194	0.833877	3.3162	4.60154e-06	0	0	0	0	0	0	0	0	0.202362	0	0.344912
XLOC_007954	Fyb	chr15:6472781-6615747	130.467	30.1119	-2.11527	1.46185e-10	0	0.127785	0	0	0	-0.132165	0	0.135349	0	-0.120797	0
XLOC_007978	Mtmr12	chr15:12134795-12202384	8.67051	6.64208	-0.384483	0.329437	0	0	0	0	0	0	0	0.433298	0.469225	0	0
XLOC_007988	Zfp622	chr15:25914120-25928237	16.8577	13.2015	-0.352701	0.319873	0	0	0	0	0	0	0	0	0.271664	0	0
XLOC_008001	Mtdh	chr15:34012393-34072687	24.3897	78.4963	1.68635	4.94296e-08	0	0	0	0	0.434546	0.328621	0.398139	0.301641	0.36651	0.324898	0.441567
XLOC_008008	Vps13b	chr15:35300386-35861217	7.43863	9.08139	0.287877	0.42852	0	0	0	0	0	0	0	0	0.169489	0	0
XLOC_008013	Atp6v1c1	chr15:38591658-38622199	27.3616	22.1046	-0.307804	0.378718	0	0	0.2124	0	0	0.442381	0.215398	0.298359	0.489993	0	0.435554
XLOC_008027	Ebag9	chr15:44450864-44472572	15.332	9.34734	-0.713922	0.103817	0.220414	0	0	0	0	0.171451	0	0	-0.363459	0	0.204906
XLOC_008039	Mtbp	chr15:55388962-55457978	4.66204	8.33143	0.837602	0.040921	0	0	0	0.146903	0	0	0.20167	0	-0.19966	0	0.155035
XLOC_008045	D15Ertd621e	chr15:58247022-58289361	8.42566	10.3861	0.301791	0.413658	0	0	0	0	0	0	0	0	0.334005	0	0
XLOC_008049	Sqle	chr15:59146646-59433239	75.5404	43.0894	-0.809915	0.0547035	1.15456	0	0	0	0	0.25867	0	0	0	0	0
XLOC_008050	Nsmce2	chr15:59146646-59433239	22.8307	35.4567	0.635084	0.605683	0.385735	0	0	0	0	0	0	0.249807	0.240066	0	0
XLOC_008052	9930014A18Rik	chr15:60650550-60662955	1.69779	0.0712264	-4.57511	0.00695476	-0.0952385	0	0	0.116973	0.251299	0	0	0	0	0	-0.211439
XLOC_008054	Pvt1	chr15:61869541-62082537	3.66858	3.26607	-0.167662	0.792353	0	0.189224	0.322942	0.142506	0.197958	0	0	-0.371939	-0.489939	0.136856	0.34533
XLOC_008059	Phf20l1	chr15:66409133-66476817	6.25822	13.6447	1.12452	0.0031847	0.174725	0	0	0	0	0.27436	0	0.440755	0	0	0.210989
XLOC_008065	Chrac1	chr15:72920841-72924505	18.846	31.3616	0.734737	0.0594497	0.135801	0	0	0	0	0	0	0	0.269239	0	0
XLOC_008066	Dennd3	chr15:73342989-73402672	2.0208	2.8328	0.487297	0.456013	0.386195	0	0	0.299791	0	0	0	0	0.396874	0	0
XLOC_008085	Zfp623	chr15:75771381-75779834	1.20385	5.44679	2.17775	1.64257e-06	0	0	0	0	0	0.274739	0.219695	0	0.766229	0	0.150744
XLOC_008086	Zfp707	chr15:75799566-75806295	3.18667	4.13293	0.375115	0.544224	0	0	0	0	0	0	0	0	0.246028	0	0
XLOC_008090	Grina	chr15:76077159-76080334	77.4916	23.6059	-1.71489	1.20259e-07	0	0	0	-0.180711	0	0	0.485809	0	0.784072	0	0.43632
XLOC_008093	Exosc4	chr15:76156446-76161100	5.60122	9.13022	0.70491	0.0922146	0	0	0	0	0	0	0.182315	0	0.499163	0	-0.206087
XLOC_008096	Maf1	chr15:76181723-76184808	34.7506	34.0392	-0.0298417	0.947931	0	0	0	0	0	0	0	0	0.271321	0	0
XLOC_008102	Hsf1	chr15:76307796-76331402	14.0889	20.9397	0.571681	0.132117	0	0	0	-0.118756	0	0	0.111256	0	0.380004	0	0.268873
XLOC_008113	1110038F14Rik	chr15:76778647-76781161	21.8039	18.6533	-0.225155	0.641685	0	0	0	0	0	0	0.220061	0	0.208699	0	0.270894
XLOC_008121	Csf2rb	chr15:78112933-78181431	1124.26	72.1525	-3.96178	1.40298e-07	0.476635	0	0	0	0	0.659448	0.488794	0	0	0	0.319845
XLOC_008126	Gga1	chr15:78707619-78725015	28.1608	18.8939	-0.575768	0.11792	0	0	0	0	0	0	0	0	0.554995	0	0
XLOC_008129	Lgals1	chr15:78757154-78760895	1585.33	707.49	-1.16401	0.000326023	0	0	0	0.108158	-0.114791	0	0.105718	0	0.180058	0	0
XLOC_008132	H1f0	chr15:78858641-78860930	163.912	40.4841	-2.0175	1.57114e-10	0	0	0	0	0	0.346618	0	0	0	0	0
XLOC_008138	Pick1	chr15:79059603-79079896	3.32933	8.91927	1.42169	0.00526923	0	0	0	0	0	0.147744	0	0	0.238048	0	0
XLOC_008140	Kdelr3	chr15:79346837-79377171	1.97661	0.0125071	-7.30414	0.81457	0.4904	0	0	0	-0.424185	0	0	0	1.17468	0	0.351607
XLOC_008145	Apobec3	chr15:79719961-79739368	34.7853	26.4082	-0.397496	0.250656	0	0	0	0.137329	0	0	0	0	0	0	0
XLOC_008150	Atf4	chr15:80085613-80087971	161.727	53.0379	-1.60846	1.37783e-07	0	0	0	0	0	1.37147	0.96662	0	1.18212	0	0
XLOC_008156	Sgsm3	chr15:80808194-81021187	8.85209	5.44957	-0.699876	0.383181	0	0	0	0	0	0	0	0	0.313975	0	0
XLOC_008159	Xpnpep3	chr15:81230617-81285318	1.98753	2.67186	0.42687	0.386772	0	0	0	0	0.384225	0	0.27605	0	0	0	0.459857
XLOC_008160	Rbx1	chr15:81296745-81306799	54.6117	58.5949	0.101565	0.791807	0.112006	0	0	0	0	0	0	0	0.308794	0	0
XLOC_008164	Tef	chr15:81633102-81657691	24.4667	11.4202	-1.09923	0.00280382	0	0	0	0	0	0	0	0	0.613502	0	0
XLOC_008168	Xrcc6	chr15:81846798-81870514	11.8103	22.8963	0.955069	0.00580905	0.176495	0	0	0	0	0	0	0	0.181283	0	0
XLOC_008172	Srebf2	chr15:81977635-82035808	45.2891	63.4926	0.487425	0.157019	0	0	0	0.275228	0	0	0	0	0.558908	0	0
XLOC_008190	Parvg	chr15:84155149-84173408	34.3669	61.9402	0.849856	0.00637877	-0.326622	0	0	0	0.562481	0	0	0	0.182265	0	0
XLOC_008193	Nup50	chr15:84753857-84773393	15.7812	27.644	0.808756	0.00935642	0	0	0	0	0	0	0	0	0.283179	0	0
XLOC_008207	Gramd4	chr15:85888124-85968066	15.7128	15.0609	-0.0611323	0.884395	0	0	0	0	0	0	0	0	0.330025	0	0
XLOC_008208	Tbc1d22a	chr15:86043127-86328934	19.7712	15.5752	-0.344156	0.40223	0	0	0	0	0	-0.117285	0	0	0.488473	0	0.194003
XLOC_008212	Zbed4	chr15:88582140-88614946	4.6933	15.1975	1.69516	5.06868e-07	0	0	0	0	0	0	0	0	0.531085	0	0
XLOC_008214	Pim3	chr15:88692623-88696156	7.8891	4.07069	-0.954586	0.0721573	-0.124759	0	0	0	-0.105831	0	0.345695	0	0.587834	0	0.224556
XLOC_008217	Trabd	chr15:88906493-88917505	25.9524	9.67568	-1.42343	1.1847e-05	0.155789	0	0	0	0.266401	0.611327	0.487814	0	1.05852	0	0.623828
XLOC_008223	Ncaph2	chr15:89186152-89207468	31.1482	35.5855	0.192138	0.607891	0	0	0	0	0	0	0	0	0.261469	0	-0.121881
XLOC_008229	Alg10b	chr15:90054741-90063771	8.37311	10.8806	0.377925	0.265985	0	0	0	0	0	0	0.15613	0	0	0	0
XLOC_008241	Fam113b	chr15:97074504-97216162	0.68375	10.9124	3.99635	1.08925e-12	0	0	0	0	0.157118	0	0	0.172599	0	0	0
XLOC_008256	Prph	chr15:98885604-98889409	0.967622	0.0359791	-4.74921	0.0019927	0	0	0	0	0	0.493187	0	0	0	0	0.343428
XLOC_008261	Prpf40b	chr15:99125543-99147438	1.91404	2.64865	0.468639	0.395854	0	0	0	0	0	0	0	0	0.564112	0	0.230289
XLOC_008262	Tmbim6	chr15:99223377-99240480	140.6	70.8114	-0.98954	0.00148479	0	0	0	-0.23108	0	0	0	0	0.527654	0	-0.207183
XLOC_008268	Gpd1	chr15:99548023-99555438	0.0305554	0.160656	2.39448	1	0	0	0	0	0	0	0	0	0.193801	0	0
XLOC_008278	Letmd1	chr15:100299464-100309683	9.13992	17.3227	0.922413	0.0146819	0	0	0	0.15014	0	0.277344	0.165392	0	-0.0992118	0	0
XLOC_008279	Dazap2	chr15:100446092-100451192	231.239	159.201	-0.538537	0.0889554	0.350227	0	0	0	0	0	0	0	0	0	0
XLOC_008285	Grasp	chr15:101054637-101063187	1.97826	3.59872	0.863251	0.0824563	0	0	0	0	0	0	0.256135	0	0.77059	0	0.286853
XLOC_008287	9430023L20Rik	chr15:101114731-101121365	6.93327	12.9919	0.906001	0.0470728	0.223364	0	0	0	0	0	0	0	0.395728	0	0.158126
XLOC_008288	6030408B16Rik	chr15:101123642-101127857	0	0.00798584	1.79769e+308	1	0	0	0	0	0	0	0	0	0.227058	0	0
XLOC_008299	Soat2	chr15:101980818-101993867	12.4214	2.95807	-2.0701	8.15333e-05	0	0	0	0	0.853986	0.967093	0.989483	1.37499	1.16046	0	1.48434
XLOC_008307	Pcbp2	chr15:102289426-102347435	510.627	298.888	-0.772665	0.0665625	0	0	0	0	0.261663	0.227689	0	0	-0.170317	0	0
XLOC_008308	Tarbp2	chr15:102348647-102354107	6.70913	12.5463	0.903069	0.0315874	0	0	0	0	0	0	0	0	0.184599	0	0
XLOC_008323	Pde1b	chr15:103284225-103360485	72.8795	53.7095	-0.440335	0.230089	0	0	0	0	0	0	0	0	0.636233	0	-0.255998
XLOC_008327	AW549877	chr15:3932034-3945752	8.69893	9.58076	0.139301	0.729407	-0.137622	0	0	0	0	0.373517	0.174473	0	0	0	0.59207
XLOC_008331	Fyb	chr15:6472781-6615747	9.60796	4.65202	-1.04637	0.168665	0	0.127785	0	0	0	-0.132165	0	0.135349	0	-0.120797	0
XLOC_008334	Wdr70	chr15:7823053-8049213	8.9894	12.2288	0.443986	0.278495	0	0	0	0	0	0.380725	0	0	-0.437997	0	0.279415
XLOC_008335	Nipbl	chr15:8240875-8396361	23.8137	17.8834	-0.413173	0.226129	0	0	0	0	0	0	0	0.171577	0	0	0
XLOC_008338	Il7r	chr15:9435913-9459631	0.120138	1.27634	3.40924	1.38688e-06	0	0	0.181484	0	0.132351	0	0	0	0.690143	0	0
XLOC_008343	Rai14	chr15:10498732-10644386	6.01205	11.4595	0.93061	0.00957683	0	0	0	0	0	0	0.378825	-0.325157	0	0	0.235921
XLOC_008345	Tars	chr15:11313417-11329413	25.3211	39.6881	0.648366	0.0393871	0	0	0	0	0	0	0	0	0.476696	0	0
XLOC_008349	6030458C11Rik	chr15:12736970-12754412	9.03314	11.2532	0.317035	0.508064	0	0	0	0	0.308191	0.602116	0.910372	0	0.626942	0	0
XLOC_008353	Basp1	chr15:25293031-25343519	354.581	48.1465	-2.88061	0	0	0	0	0	-0.119	0.153151	0.127359	0	-0.119451	0	0
XLOC_008360	March6	chr15:31385653-31460792	12.7235	15.8205	0.314302	0.342413	0.385943	0	0	0	0	0	0	0	0.0933649	0	0
XLOC_008361	Cct5	chr15:31520638-31531559	94.4632	153.705	0.70234	0.0215016	0	0	0	0	0	0	0	0	0.355374	0	0
XLOC_008375	Rnf19a	chr15:36169688-36212902	6.88063	4.01548	-0.776968	0.0340726	0	0	0	0	0	0.434909	0.285012	0	1.0046	0	0.590717
XLOC_008376	Ankrd46	chr15:36407411-36426546	5.98151	5.26239	-0.184791	0.691092	0	0	0	0	0	0	0	0	0.329272	0	0
XLOC_008380	Ywhaz	chr15:36700013-36724293	228.594	222.671	-0.0378728	0.934839	0	0	0	0	0	0	0	0	0.427125	0	0
XLOC_008385	Rrm2b	chr15:37853707-37890841	4.39091	1.42486	-1.6237	8.56589e-05	0	0	0	0	0	0	0.713128	0	0.629745	0	0.750782
XLOC_008386	Ubr5	chr15:37897082-38008608	12.0153	19.9422	0.730956	0.0326955	0	0	0	0	0.205453	0.258581	0.371552	0.331275	0.349772	0	0
XLOC_008388	Azin1	chr15:38417184-38449113	51.0055	32.723	-0.640346	0.150789	0	0	0	0	0	0	0	0.106248	0.224276	0	-0.0791806
XLOC_008389	Slc25a32	chr15:38922762-38944328	2.19565	2.79934	0.35044	0.497385	0	0	0	0	0	0	0	0	0.181586	0	0
XLOC_008391	Lrp12	chr15:39702081-39775336	27.0866	1.68878	-4.00353	0	0	0.282492	0	0	0	0.667172	0.375389	0.691705	0.615117	0.541826	0.353456
XLOC_008402	Trps1	chr15:50486304-50721914	1.19451	1.32257	0.146921	0.780918	0	0	0	0	0.327428	0	0.615789	1.31905	0.841185	0	0.474784
XLOC_008406	Ext1	chr15:52899817-53177738	2.35909	2.7883	0.24116	0.621615	-0.255429	0	0	0	0	0	0	0	0.829296	0	0.249756
XLOC_008412	Mrpl13	chr15:55365649-55388867	53.2353	128.514	1.27147	7.38734e-05	0	0	0	0	0	0	0	0	0.278656	0	0
XLOC_008417	9130401M01Rik	chr15:57853826-57865849	12.3231	13.4239	0.123443	0.792478	0	0	0	0	0	0	0	0	0.28645	0	0.233794
XLOC_008418	Zhx1	chr15:57878557-57908044	15.6157	17.0762	0.128989	0.753916	0	0	0.13405	0.124811	0	0.515461	0.384781	0	0.517281	0	0.492658
XLOC_008423	Tmem65	chr15:58613823-58654982	0.0482765	0.539884	3.48326	3.13564e-05	0	0	0	0	0	0	0	0	0.379582	0	0.197435
XLOC_008425	Mtss1	chr15:58772654-58913682	145.741	22.1689	-2.7168	0	0	0	0	-0.172102	-0.27999	0	0.127526	0.278825	0.229982	-0.155724	0
XLOC_008433	Pvt1	chr15:61869541-62082537	1.47389	0.57194	-1.3657	0.0675112	0	0.189224	0.322942	0.142506	0.197958	0	0	-0.371939	-0.489939	0.136856	0.34533
XLOC_008449	Sla	chr15:66502331-66682422	109.206	10.6937	-3.35222	0	0	0	0	0.204379	0.476444	0.723346	0.542358	0.990774	0.353683	0.727082	0.491759
XLOC_008450	Ndrg1	chr15:66760879-66801203	34.5777	10.7867	-1.68059	1.39384e-07	0.987351	0	0.958699	0	0.930188	0	1.47035	0	2.15769	0	1.91404
XLOC_008458	Trappc9	chr15:72419980-72891634	9.9497	34.1318	1.77839	0.00135519	0	0	0	0	0	0	0	0.343648	0.317018	0	0
XLOC_008459	Peg13	chr15:72419980-72891634	11.4387	0.106666	-6.74468	0.00939586	0	0	0	0	0	0	0	0	0.477899	0	0
XLOC_008461	Ptk2	chr15:73035532-73253621	0.894565	1.2804	0.517337	0.403714	0	0	0	0	0	0.468531	0.453083	0	0.884998	0	0.474021
XLOC_008462	Slc45a4	chr15:73409976-73475973	3.1033	5.21014	0.74752	0.122656	0	0	0	0	0	0.182813	0	0	0	0	0
XLOC_008480	Ly6c1	chr15:74824392-74879429	189.659	1.50052	-6.9818	0	1.90045	0	0	0	0	0	0	0	0	0	0
XLOC_008484	Top1mt	chr15:75487428-75509228	5.15419	1.75916	-1.55086	0.00559359	0	0	0	0	0	0.211534	0.478425	0	0.607272	0	0.332344
XLOC_008486	Zc3h3	chr15:75584863-75672455	8.65099	10.4341	0.270363	0.525405	0	0	0	0	0	0	0	0	0.436114	0	0
XLOC_008488	Eef1d	chr15:75725229-75739993	95.5771	154.983	0.697372	0.0503614	0	0	0	0	0	0	0	0	0.180784	0	0
XLOC_008490	Tsta3	chr15:75755112-75760239	17.7413	29.8993	0.753002	0.0505098	0	0	0	0	0	0	0	0	0.633539	0	-0.165877
XLOC_008491	2410075B13Rik	chr15:75810301-75812715	3.26576	0.00671506	-8.9258	0.0643266	0	0	0	0	0	0	0.23268	0	0.355182	0	0
XLOC_008494	Puf60	chr15:75900579-75911376	70.8686	92.1019	0.378085	0.27064	0	0	0	0	0	0	0	0	0.202158	0	0
XLOC_008495	Nrbp2	chr15:75916023-75921959	2.5473	0.0497044	-5.67945	9.26668e-08	0.22713	0	0	0	0	0	0	0	0	0	0
XLOC_008502	Sharpin	chr15:76177469-76181540	30.7572	25.0391	-0.296745	0.40262	0	0	0	0	0	0	0	0	0.410129	0	0
XLOC_008507	Fbxl6	chr15:76366157-76369186	9.57012	13.7243	0.520118	0.241279	0	0	0	0	0	0	0.113744	0	0.284284	0	0
XLOC_008509	Slc39a4	chr15:76442810-76447787	2.95697	1.70663	-0.792973	0.20265	0	0	0	0	0.243229	0	0	0	0	0	-0.119188
XLOC_008510	Vps28	chr15:76452507-76470402	140.767	76.918	-0.871913	0.0215131	0	0	0	0	0	0	0	0	0.230103	0	0.281262
XLOC_008511	Cyhr1	chr15:76474089-76490538	17.1062	17.8872	0.0644114	0.903905	0	0	0	0	0	0	0	0	0	0	0.225707
XLOC_008513	Recql4	chr15:76531971-76540989	0.941104	5.45511	2.53518	1.95744e-07	0	0	0	0	0	0	0.580319	0	0	0	0
XLOC_008514	C030006K11Rik	chr15:76541061-76648600	5.43795	8.21899	0.595898	0.287709	0	0	0	0	0	0	0	0	0.311752	0	0.14847
XLOC_008527	Myh9	chr15:77591018-77672545	121.572	121.436	-0.00161588	0.996856	0	0	0	0	0	0.423142	0.461398	0	0.186088	0	0.31942
XLOC_008528	Txn2	chr15:77745480-77759424	79.6628	95.6092	0.263242	0.434711	0	0	0	0	0	0	0.29225	0	0.932576	0	0
XLOC_008530	Eif3d	chr15:77789427-77801254	69.6827	106.967	0.618299	0.0489453	0	0	0	0	0	0	0	0	0.739809	0	0
XLOC_008546	Ankrd54	chr15:78883523-78893289	8.80196	11.1146	0.336558	0.459688	0.134314	0	0	0	0	0	0	0	0.140083	0	0
XLOC_008547	1700088E04Rik	chr15:78939412-78971681	0.478857	0.350175	-0.451516	0.901838	0	0	0	0	0	0	0	0	0.121793	0	0
XLOC_008551	Pla2g6	chr15:79116657-79158801	8.40067	8.65703	0.0433682	0.946872	0	0	0	0	0	0	0	0	0	0	0.157494
XLOC_008552	Tmem184b	chr15:79191113-79233733	12.4005	15.0729	0.281559	0.431189	0	0	0	0	0.197266	0.227237	0	0	0.34875	0	0.350642
XLOC_008554	Csnk1e	chr15:79248281-79272561	12.3817	28.7454	1.21512	0.000717931	0.342556	0	0	0	0	0	0	0	1.19403	0	0.48803
XLOC_008556	Ddx17	chr15:79346837-79377171	93.5727	73.2016	-0.354213	0.368382	0	0	0	0	0	0.340409	0	0	0.263276	0	0
XLOC_008559	Josd1	chr15:79504679-79518302	6.64906	8.29479	0.319055	0.408334	0	0	0	0	0	0.383941	0	0	0.506939	0	0.435765
XLOC_008569	Rps19bp1	chr15:80091043-80094736	19.6264	29.6106	0.593317	0.13455	0	0	0	0	0	0.208045	0.33751	0	0	0	0.298456
XLOC_008571	Mkl1	chr15:80808194-81021187	31.6512	16.6718	-0.924847	0.00331193	0	0	0	0	0	0.159719	0	-0.110454	0	0	0
XLOC_008580	Polr3h	chr15:81702892-81756643	5.19091	6.29826	0.278967	0.88257	0	0	0	0	0.199578	0	0.190482	0	0.671771	0	0
XLOC_008597	Tcf20	chr15:82638704-82742564	8.01797	12.7145	0.665166	0.0469082	0	0	0	0.158847	0	0	0	0	-0.154037	0	0
XLOC_008601	Poldip3	chr15:82956406-82979813	23.1035	34.6057	0.582899	0.0641939	0.230773	0	0	0	0	0.21342	0.175606	0	0.50885	0	0
XLOC_008602	Cyb5r3	chr15:82983921-83002638	56.9799	40.2925	-0.49994	0.148607	0.30013	0	0	0	0	0	0	0	0	0	0
XLOC_008605	Arfgap3	chr15:83130166-83180688	37.6824	5.20676	-2.85543	0	-0.126877	0	0	0.126974	0	0.259277	0	0	0.687176	0	0.256719
XLOC_008607	Pacsin2	chr15:83206036-83295036	28.6606	16.7769	-0.772591	0.0291188	0	0	0	0	0.185532	0.211097	0.352667	0	0.376918	0	0.281827
XLOC_008608	Ttll1	chr15:83314198-83341337	5.05668	6.05648	0.260291	0.577932	-0.132192	0	0	0	0	0	0	0	0.315934	0	-0.115326
XLOC_008609	Mcat	chr15:83377226-83393421	3.65847	2.35969	-0.632643	0.30423	0.174966	0	0	0	0.152061	0	0	0	0	0	0.121459
XLOC_008616	Ldoc1l	chr15:84383827-84388253	3.27943	0.00721867	-8.8275	1.10774e-08	0	0	0	0	-0.222552	0	0.80543	0	0.801552	0	0.530649
XLOC_008624	2210021J22Rik	chr15:85637401-85642127	4.79336	4.35379	-0.138766	0.863221	0	0	0	0.131264	0.244827	0	0	0	-0.29214	0	0
XLOC_008629	Alg12	chr15:88635672-88649748	12.8573	4.76795	-1.43114	0.00146777	0	0	0	0	0	0	0.614781	0	0.79407	0	0.74701
XLOC_008634	Hdac10	chr15:88953732-88959130	7.15711	8.72406	0.285623	0.532535	-0.161336	0	0	0	0	0	0.252953	0	0.559468	0	0.197334
XLOC_008636	Mapk11	chr15:88972913-88980036	0.397714	3.84888	3.27463	6.95214e-10	0	0	0	0	0	0.27724	0	0	0.580109	0	0.304138
XLOC_008638	Fam116b	chr15:89012642-89027341	0.725992	1.24783	0.781391	0.21595	0	0	0	0	0	0	0	0	0.559858	0	0
XLOC_008639	Sbf1	chr15:89118666-89145742	22.8575	19.1121	-0.258182	0.479879	0	0	0	0	0.151932	0	0.392121	0	0.568397	0	0
XLOC_008644	Chkb	chr15:89246835-89260358	27.268	21.5908	-0.33679	0.37926	0	0	0	0	0	0	0.252153	0	0.452423	0	0
XLOC_008654	Yaf2	chr15:93114263-93167366	18.0296	13.3277	-0.435944	0.264988	0	0	0	0	0	0	0	0	0.401483	0	0
XLOC_008655	Zcrb1	chr15:93216543-93228721	60.5086	65.6929	0.118597	0.793003	0	0	0	0	0	0	0.407166	0	0.286625	0	0.412701
XLOC_008658	Pus7l	chr15:94353070-94400292	5.14715	6.25798	0.281925	0.687891	0	0	0	0	0.243783	-0.142511	0.169753	0	0.18673	0	0
XLOC_008668	Slc38a2	chr15:96517822-96530129	17.534	22.9064	0.385595	0.23245	0	0	0	0	0.678475	0.670264	0.447521	0.766067	0.656513	0.647993	0.766569
XLOC_008670	Amigo2	chr15:97074504-97216162	0.0641401	0.431477	2.74999	0.108419	0	0.0842293	0	0	0	0	0	0	0.339399	0	0
XLOC_008675	Vdr	chr15:97684857-97738749	0.162061	1.56586	3.27235	0.000622321	0	0	0	0	0	0	0	0	0.396488	0	0
XLOC_008678	Asb8	chr15:97965070-97996009	10.9767	12.6403	0.203587	0.665203	0	0	0	0	0	-0.158313	0	0	0.20356	0	0
XLOC_008688	2310037I24Rik	chr15:98349531-98365015	12.0512	31.4519	1.38397	0.00027773	0.281877	0	0	0	0	0	0.249257	0	0.462683	0	0
XLOC_008691	Ccnt1	chr15:98369118-98401295	13.2714	15.5392	0.227597	0.638459	0	0	0	0	0	0	0	0	0.593959	0	0
XLOC_008702	Lmbr1l	chr15:98734351-98748529	3.19744	5.65161	0.821744	0.202246	0	0	0	0	0	0	0.245102	0	0.467964	0	0.207141
XLOC_008705	Mcrs1	chr15:99055406-99082392	17.2504	31.8298	0.883749	0.0198697	0	0	0	0.138778	0	-0.193082	0	0	0.480112	0	-0.330554
XLOC_008709	Bcdin3d	chr15:99300514-99305161	2.14296	2.53321	0.241359	0.697603	0	0	0	0	0	0	0	0	0.255916	0	0.195771
XLOC_008713	Lima1	chr15:99608898-99705887	7.98353	2.89669	-1.46262	0.000231233	0	0	0	0	0	0	0	0	0.403186	0	0
XLOC_008716	Slc11a2	chr15:100218330-100253486	5.68924	6.91142	0.280746	0.56773	0	0	0	0	0	0	0	0	0.144107	0	-0.142881
XLOC_008718	Tcfcp2	chr15:100333072-100382394	3.75638	1.68848	-1.15362	0.0246479	0	0	0	0	0	0	0	0	0.281451	0	0.206289
XLOC_008754	Rarg	chr15:102065305-102087914	13.7516	10.3561	-0.409123	0.306715	0	0	0	0	0	0	0	0	0.3934	0	0.215825
XLOC_008762	Calcoco1	chr15:102537204-102552609	29.7962	26.5901	-0.164242	0.773789	0	0	0	0	0	0	0	0	0.151222	0	0
XLOC_008763	Smug1	chr15:102983720-102994993	2.4388	2.58135	0.0819524	0.890555	0	0	0	0	0.351351	0	0.371067	0	0.454462	0	0.304436
XLOC_008765	Nfe2	chr15:103078648-103086215	54.6769	116.837	1.09549	0.000271451	0	0	0	0.146692	0.339785	-0.244131	0	0	-0.232462	0	0.313016
XLOC_008768	Itga5	chr15:103174717-103197179	10.2762	16.4196	0.676108	0.0535074	-0.136197	0	0	0	0.195635	0	0	0	0.379574	0	0
XLOC_009008	Nat15	chr16:3884618-3904781	36.5615	34.2235	-0.0953381	0.798741	-0.22169	0	0	0.162802	0	0	0	0	0.38284	0	0
XLOC_009014	Dnaja3	chr16:4684069-4707693	10.1177	15.0144	0.569477	0.138237	-0.203924	0	0	0.155361	0	0	0.736748	0	0.805825	0	0.966209
XLOC_009017	Mgrn1	chr16:4886088-4941025	9.77333	20.8238	1.09131	0.00329848	0.245153	0	0	-0.126974	-0.114261	0.236078	0.277643	0	0.568111	0	0.292473
XLOC_009018	Nudt16l1	chr16:4886088-4941025	17.5705	15.3007	-0.199551	0.775742	0	0	0	0	0	0	0	0	0.295526	0	0
XLOC_009026	Pmm2	chr16:8637799-8657617	27.7007	29.7693	0.103901	0.791168	0.500475	0.196091	0	0	0.266176	0.3452	0	0.263923	0.202578	0	0
XLOC_009027	1810013L24Rik	chr16:8830192-8859017	15.3864	7.85176	-0.970571	0.0193023	0	0	0	0	0	0	0.301389	0	0.564859	0	0.411439
XLOC_009030	Nubp1	chr16:10411991-10447443	9.76673	16.7315	0.776622	0.0437027	0	0	0	0	0	0	0	0	0.287073	0	-0.113815
XLOC_009042	Ercc4	chr16:13109828-13152187	3.71769	4.4559	0.261313	0.501273	0	0	0	0	0	0	0	0	0.383741	0	0
XLOC_009047	Bfar	chr16:13671950-13703705	12.7176	16.0598	0.336625	0.469177	0	0	0	0	0	0	0	0	0.160813	0	0.361459
XLOC_009049	Rrn3	chr16:13780791-13814934	12.9857	22.9291	0.820258	0.0233342	0	0	0	0	0	0	0	0	0.682087	0	0
XLOC_009050	Ntan1	chr16:13819109-13903724	34.4317	40.0632	0.21854	0.717695	0.131723	0	0	0	0	0	0.251806	0	0.695753	0	0.305251
XLOC_009051	Mpv17l	chr16:13940787-13949450	0.296286	0.256504	-0.208008	1	0	0	0	0	0	0	0	0	0.232937	0	0
XLOC_009055	Abcc1	chr16:14361652-14474967	28.4088	27.1825	-0.0636608	0.867509	0	0	0	0	0	0.304658	0.398066	0	0	0.214924	0.33471
XLOC_009063	Top3b	chr16:16870983-16893079	14.065	19.43	0.466178	0.170532	-0.162027	0	0	0	0	0	0	0	0.204047	0	0
XLOC_009065	Mapk1	chr16:16983474-17047546	59.4711	55.5102	-0.0994376	0.836565	0.343796	0	0	0	0	0.25629	0	0	0.167368	0	0.119918
XLOC_009069	Hic2	chr16:17233679-17263523	1.3305	2.76689	1.0563	0.011476	-0.258319	0	0	0	0	0	0	0.345352	0.348469	0	-0.141769
XLOC_009075	Lztr1	chr16:17509063-17526423	15.9992	15.9613	-0.00342159	0.994313	0	0	0	0	0	0	0.612514	0	1.00392	0	0.39924
XLOC_009079	Klhl22	chr16:17759681-17793475	13.7529	12.5566	-0.131291	0.774844	-0.396881	0	0	0	0	0	0.670632	0	0.800526	0	0.741715
XLOC_009080	Scarf2	chr16:17797374-17808393	3.96044	0.0283823	-7.12453	1.15667e-09	-0.373063	0	0	0	0	0	0.437689	0	0.893497	0	0.450799
XLOC_009087	Trmt2a	chr16:18248975-18289261	10.7811	18.6374	0.789688	0.0568047	0	0	0	0	0	0.153954	0	0	0	0	0
XLOC_009089	Txnrd2	chr16:18348366-18479166	2.94285	5.03025	0.773415	0.588773	0	0	0	0	0	0	0	0	0.463138	0	0
XLOC_009092	Ufd1l	chr16:18812386-18835354	19.7414	18.2657	-0.112088	0.803147	0	0	0	0	0	0	0	0	0	0	0.351456
XLOC_009098	Yeats2	chr16:20141135-20232646	5.11242	10.517	1.04065	0.00762231	0	0	0	0	0.149797	0	0	0	0	0	0
XLOC_009099	Eif2b5	chr16:20498889-20509398	12.9812	22.295	0.780294	0.0270622	0	0	0	0.264769	0.320406	0	0	0	0.32775	0	0.271323
XLOC_009101	Ap2m1	chr16:20535551-20544129	143.612	100.48	-0.515266	0.112105	0	0	0	0	0	0	0	0	0	0	0.145726
XLOC_009102	Abcf3	chr16:20548658-20561676	7.34325	7.79413	0.0859693	0.84763	0	0	0	0	0	0	0	0	0.127415	0	0
XLOC_009106	Psmd2	chr16:20651724-20663487	47.9304	63.8652	0.414088	0.199612	0	0	0	0	0	0	0.272639	0	-0.160321	0	0
XLOC_009107	Eif4g1	chr16:20672793-20692956	69.1199	97.5907	0.497643	0.136206	0	0	0	0	0.30135	0	0.147573	0	0.407231	0	-0.189557
XLOC_009110	Polr2h	chr16:20717898-20722338	10.5223	19.7091	0.90541	0.0957179	0.263941	0	0	0	0	0	0	0	-0.197534	0	0
XLOC_009113	Vps8	chr16:21423190-21644753	7.60157	4.41962	-0.782374	0.0241135	0.317263	0	0	0	0	0.266712	0.164234	0.741896	0.790057	0.277516	0.345509
XLOC_009116	Senp2	chr16:22009556-22049342	8.15116	9.95244	0.288044	0.432175	-0.177301	0	0	0	0.218537	0	0.15148	0	0.334622	0	0
XLOC_009122	Eif4a2	chr16:23107530-23127803	39.5106	49.1662	0.315428	0.41292	0	0	0	0	0	0.817009	0.228046	0	0.253172	0	0.225125
XLOC_009130	Lpp	chr16:24392641-24992664	2.59541	0.538644	-2.26856	0.0107116	0	0	0	0	0	0	0	0.409828	0.596939	0	0
XLOC_009136	Il1rap	chr16:26581790-26725233	0.977659	0.604357	-0.693931	0.344366	0	0.115634	0	0	0	0	0	-0.128651	0	0	0.20627
XLOC_009138	Ccdc50	chr16:27389062-27452304	13.9828	16.7193	0.257867	0.44249	0	0	0	0	0	0	0	0	0.33175	0	0.348995
XLOC_009141	Opa1	chr16:29579419-29662971	15.1152	16.3925	0.117032	0.794314	0.167961	0	0	0	0	0	0	0	-0.121484	0	0
XLOC_009151	Wdr53	chr16:32247312-32257169	7.55944	6.99231	-0.112511	0.84154	0	0	0	0	0	0	0	0	0.228452	0	0
XLOC_009159	Tfrc	chr16:32608981-32632880	11.1535	27.7844	1.31678	1.28323e-05	0	0	0	0	0.665812	0	0.692249	0	0.4953	0	0.756956
XLOC_009167	Osbpl11	chr16:33185156-33245524	6.71744	5.82565	-0.205492	0.627143	0	0	0	0	0	0	0	0	0.405958	0	0
XLOC_009168	Snx4	chr16:33251478-33299648	34.638	43.9869	0.344716	0.35464	0.134423	0	0	0	0.149892	0	0	-0.158902	0	0	-0.118437
XLOC_009169	Zfp148	chr16:33380860-33503989	7.32947	7.83871	0.0969078	0.804614	0	0	0	0	0	0	0	0	0.553939	0	0
XLOC_009180	Hspbap1	chr16:35770471-35828548	0.0120319	1.3144	6.7714	4.97445e-08	0	0	0	0	0	0	0	0	0.276401	0	0
XLOC_009182	Kpna1	chr16:35983396-36039191	12.5194	16.4776	0.396349	0.32756	0	0	0	0	0	0.226846	0.177212	0	-0.136695	0	0
XLOC_009195	Rabl3	chr16:37539973-37572567	5.89933	7.83826	0.409982	0.369116	0.239251	0	0	0	0	0.152514	0	0.160684	0	0	0
XLOC_009201	Gsk3b	chr16:38085149-38246165	13.2178	8.83143	-0.581768	0.0739309	-0.186946	0	0	0	0	0.213278	0.191609	0	0.745594	0	0.222841
XLOC_009202	Cox17	chr16:38347068-38352849	185.607	137.849	-0.42916	0.314312	0	0	0	0	0	0.337499	0.177295	0	-0.385271	0	0.182547
XLOC_009205	Tmem39a	chr16:38558810-38592461	18.1495	10.2487	-0.824492	0.040971	0	0	0	0	0	0	0.346954	0	0.538844	0	0.705634
XLOC_009218	BC027231	chr16:44724027-44746476	5.99725	4.16717	-0.525233	0.259537	0.241819	0	0	0	0.241673	0	0.348403	0	0.883236	0	0.238207
XLOC_009236	Cd47	chr16:49854057-49915071	61.2517	30.314	-1.01477	0.0124612	-0.218457	0	0	0.344974	0.424351	0.251056	0	0.783836	0.584638	0	0.272511
XLOC_009243	Senp7	chr16:56075507-56190124	7.23015	6.18618	-0.224976	0.725596	0	0	0	0.0938232	0	-0.0886051	0	0	0.156782	0	0.264022
XLOC_009246	Tomm70a	chr16:57121296-57167500	19.0569	38.4751	1.01361	0.00282486	0	0	0	0	0	0	0	0	0.396565	0	0
XLOC_009250	Cldnd1	chr16:58728096-58734350	7.98354	8.05346	0.012581	0.983373	0.275488	0	0	0	0	0	0.327945	0	0.582788	0	0.418292
XLOC_009255	Mina	chr16:59471600-59557071	9.46878	13.5952	0.521844	0.230792	0	0	0	0.150048	0	0.232803	0.139508	0	-0.240451	0	0
XLOC_009264	Gbe1	chr16:70314331-70569961	4.25695	2.13278	-0.997083	0.0207563	0	0	0	0	0	0	0	0	0.402769	0	0
XLOC_009284	Gabpa	chr16:84828115-84864114	13.4223	14.3887	0.100312	0.867325	0	0	0	0	0	0	0	0	-0.0867746	0	0.117211
XLOC_009286	N6amt1	chr16:87354429-87369656	3.51789	6.15839	0.807844	0.129028	0	0	0	0	0	0	0.209244	0	0.423662	0	0
XLOC_009288	Usp16	chr16:87455229-87496114	10.6937	12.3033	0.202287	0.817844	0.218141	0	0	0	0	0	0	0	-0.386835	0	0.367596
XLOC_009291	Bach1	chr16:87699154-87733910	5.14592	10.529	1.03287	0.00210652	-0.242396	0	0	0	0	0	0	0	0.723675	0	0
XLOC_009299	Sod1	chr16:90220986-90226569	251.521	289.226	0.201515	0.561066	0.222766	0	0	0	0	0	0	0	0.279817	0	0
XLOC_009308	Il10rb	chr16:91406479-91426079	16.0346	8.12066	-0.981519	0.00904809	0	0	0	0	0	0.396087	0.18876	0	0.34164	0	0.395295
XLOC_009310	Ifngr2	chr16:91547328-91564252	12.8032	9.45315	-0.437637	0.256857	0.120378	0.131375	0	0	0	0	0.120294	1.12243	1.20219	0	0
XLOC_009314	Mrps6	chr16:92058566-92112472	8.87157	15.6847	0.822098	0.113358	0.202316	0	0.125298	0	0.227861	-0.253111	0	0	0.176146	0	0
XLOC_009326	Ttc3	chr16:94580369-94690830	5.20238	29.1807	2.48777	6.27831e-15	0.26822	0	0	0.249598	0.666688	0	0.433334	0	0.940145	0	0.629245
XLOC_009327	Dyrk1a	chr16:94791812-94917126	12.4483	13.8512	0.154071	0.689328	0	0	0	0	0	0	0	0	0.25584	0	0
XLOC_009329	Ets2	chr16:95924013-95942656	2.83998	5.01267	0.819701	0.0441479	0	0	0	0	0	0.902672	0.789601	0	1.5766	0	0.885027
XLOC_009338	Zfp597	chr16:3861543-3884536	2.26122	1.89199	-0.257198	0.910172	0	0	0	0	0	0	0	0	0.678107	0	0
XLOC_009342	Trap1	chr16:4037144-4077810	27.7701	76.8936	1.46933	6.86323e-07	0	0	0	0	0	0	0	0	0.487359	0	0
XLOC_009351	5730403B10Rik	chr16:4726360-4789935	4.47908	5.01777	0.163843	0.810254	0	0	0	0	0	0	0	0.324017	0	0	0
XLOC_009354	Anks3	chr16:4941077-4964330	4.37475	4.36089	-0.00457771	0.994857	0	0	0	0	0	0	0	0	0.65951	0	0
XLOC_009363	Tmem186	chr16:8633823-8637794	4.9368	9.83285	0.994033	0.00742183	0.274886	0	0	0	0	0	0	0	0	0	0
XLOC_009365	Usp7	chr16:8688814-8738435	19.8564	27.7623	0.483522	0.132069	0.24338	0	0	0	0.127074	0	0	0	0.150765	0	0
XLOC_009367	Emp2	chr16:10281841-10314061	0.111196	0	-1.79769e+308	1	0	0	0	0	0	0	0.482434	0	0.375323	0	0.526971
XLOC_009376	Litaf	chr16:10959365-10993214	29.4662	21.1811	-0.476287	0.151471	0.164969	0	0	0.20553	0	0.578427	0.551193	0	0.606823	0	0.393145
XLOC_009377	Txndc11	chr16:11066390-11134764	18.9101	14.4056	-0.392526	0.422167	0.168062	0.114465	0	0	0	0.193267	0.160163	0.26593	0.466645	0	0.185673
XLOC_009378	Zc3h7a	chr16:11136686-11176486	27.337	20.1894	-0.437254	0.209952	0	0	0	0	0	0.268846	0	0	0.381397	0	0.413867
XLOC_009383	Parn	chr16:13538056-13668263	11.6571	17.675	0.600507	0.0903101	0.139301	0	0	0.20212	0.233982	0	0.157241	0	0.220863	0	0
XLOC_009385	Pdxdc1	chr16:13819109-13903724	19.777	15.0157	-0.397352	0.405045	0	0	0	0	0	0	0	0.459598	0.523436	0	0
XLOC_009406	Ube2l3	chr16:17152107-17201588	1131.15	1106.06	-0.0323719	0.954555	0	0	0	0	-0.142688	0	0	0	0.620708	0	-0.278707
XLOC_009407	Pi4ka	chr16:17280443-17430919	29.3517	13.3282	-1.13897	0.00181174	0	0	0	0	0	0	0	0	0.380611	0	0
XLOC_009408	Thap7	chr16:17527973-17531611	16.5332	13.7019	-0.270985	0.580894	0	0	0	0	0	0	0.199786	0	0.428862	0	0
XLOC_009411	Med15	chr16:17651313-17723029	30.2853	23.3297	-0.376446	0.322257	0	0	0	0	0	0	0.311463	0	0.599561	0	0.310702
XLOC_009414	Dgcr14	chr16:17900801-17911441	10.2219	12.6841	0.311358	0.428924	0	0	0	0	0	0	0	0	0.451409	0	0
XLOC_009419	Zdhhc8	chr16:18220615-18235229	8.67423	7.72506	-0.167189	0.675791	0	0	0	0	0	0	0	0	0.410817	0	-0.257584
XLOC_009421	Dgcr8	chr16:18248975-18289261	6.75934	11.7279	0.794994	0.101568	0	0	0	0	0	0	0	0	0.184998	0	0
XLOC_009422	D16H22S680E	chr16:18300917-18344025	11.32	9.37066	-0.272658	0.594571	0	0	0	0	0	0	0	0.164617	0.326219	0	-0.246892
XLOC_009424	Comt	chr16:18348366-18479166	50.1216	24.1064	-1.05602	0.00167471	0.264668	0	0	0	0	0	0	0.40632	0.289968	0	0
XLOC_009441	Parl	chr16:20279893-20302462	19.6974	60.7112	1.62396	2.20216e-06	0	0	0	0	0.386736	0.424869	0.471398	0.735717	0.803116	0.411854	0.387719
XLOC_009443	Abcc5	chr16:20331376-20426467	4.10856	12.5271	1.60835	0.00821162	0	0	0	0	0	0.285525	0	0	0.563511	0	0
XLOC_009445	Alg3	chr16:20605530-20610824	13.7651	22.8	0.728014	0.0780793	0	0	0	0	0	0	0	0	0.639783	0	0
XLOC_009450	2510009E07Rik	chr16:21649117-21694759	2.25125	0.00643085	-8.4515	0.00276072	0	0	0	0	0	0	0.417371	0	0.409329	0	0.470844
XLOC_009457	Dgkg	chr16:22466640-22657304	0.0182193	1.71714	6.5584	6.32141e-10	0	0	0	0	0	0	0	0	0.340729	0	0
XLOC_009465	Bcl6	chr16:23965137-23988698	0.75491	2.99824	1.98974	3.56529e-05	0	0	0	0.27823	0.440646	0.57278	0.454536	0	0.552428	0	0.712037
XLOC_009476	Atp13a4	chr16:29396123-29544950	0.406481	0	-1.79769e+308	0.000782575	0.177242	0	0	0	0.184848	0	0	0	0	0	0.115549
XLOC_009484	Lsg1	chr16:30560801-30587675	11.3385	23.2011	1.03297	0.0028372	0.335394	0	0	0	0	0.256451	0.246662	0	-0.395898	0	0
XLOC_009487	Ppp1r2	chr16:31251626-31275363	7.33469	9.73702	0.408744	0.255718	0	0	0	0	0	0.241429	0	0	0	0	0.187968
XLOC_009490	Senp5	chr16:31959405-32006322	6.50399	7.44397	0.194747	0.63712	0	0	0	0	0.221493	0.242902	0.397058	0	0.502307	0	0.428356
XLOC_009491	Pak2	chr16:32015634-32079450	39.175	29.0461	-0.43159	0.219078	0.351276	0	0	0	0	0	0	0	-0.298475	0	0
XLOC_009499	1700021K19Rik	chr16:32821787-32877564	4.85489	3.49002	-0.476204	0.210744	0	0	0	0	0.33855	0	0.204251	0	0	0	0.304171
XLOC_009502	Umps	chr16:33954870-33967395	5.63854	28.5962	2.34243	2.0468e-11	0.41173	0	0	0	0	0	0	0	0	0	0
XLOC_009506	Pdia5	chr16:35397397-35490959	2.53648	4.36386	0.782779	0.109441	0	0	0	0	0	0	0	0	0.730278	0	0.686375
XLOC_009511	Fam162a	chr16:36043929-36071601	103.982	72.1485	-0.527293	0.135387	1.34189	0	0	0.433887	0	0	-0.32049	0	-0.78943	0	-0.319268
XLOC_009519	Slc15a2	chr16:36750249-36785048	2.58009	20.4788	2.98864	7.90672e-14	0.219794	0	0	0	0	0	0	0	0	0	0
XLOC_009524	Gtf2e1	chr16:37509881-37539855	6.07959	10.6038	0.802532	0.0262434	0	0	0	0	0.32901	0	0	0	0	0	0.192126
XLOC_009525	Ndufb4	chr16:37647687-37654454	199	150.934	-0.398845	0.246036	0	0	0	0	0	0	0	0.562678	0.686661	0	0
XLOC_009531	4930455C21Rik	chr16:38497924-38523042	3.90859	4.92043	0.332137	0.512034	0	0	0	0	0	-0.171609	0	0	0.551664	0	-0.195165
XLOC_009541	Qtrtd1	chr16:43861525-43889798	2.57549	3.69438	0.520484	0.323436	0	0	0	0	0	0	0	0	-0.133153	0	0.140508
XLOC_009544	Atp6v1a	chr16:44085512-44139580	24.7847	7.89823	-1.64985	2.58965e-07	0	0	0	0	0	0	0	0	0.556539	0	0
XLOC_009549	Gtpbp8	chr16:44724027-44746476	5.9611	4.27957	-0.478113	0.558715	0	0	0	0	0	0	0.350733	0	0.562	0	0.485272
XLOC_009566	5330426P16Rik	chr16:50719411-50732889	17.7828	0.62078	-4.84026	0	0	0	0	0	0	0	0	0	0.332836	0	0.322445
XLOC_009567	Alcam	chr16:52249108-52453110	0.353523	0.0061689	-5.84065	0.0005156	0	0	0	0	0.310125	0	0	0	0.204029	0	0.199192
XLOC_009570	Nfkbiz	chr16:55811342-55896038	14.7723	8.33873	-0.824998	0.0437863	0	0	0	0	0	0.769006	0.718067	0	0.953571	0	0.590744
XLOC_009572	2310061J03Rik	chr16:55973277-56009025	1.82987	1.5141	-0.27328	0.851271	0	0	0	0	0	0	0	0	0	0	0.219563
XLOC_009573	Pcnp	chr16:56015620-56029830	39.1219	54.5246	0.47893	0.130736	0.273573	0	0	0	0	0	0.403548	0	0.911074	0	0.192747
XLOC_009574	Rg9mtd1	chr16:56033832-56037887	8.51778	15.5922	0.872278	0.0194097	0	0	0	0	0	0	0	0	0.17356	0	0.254867
XLOC_009582	2610528E23Rik	chr16:57302112-57607002	41.6217	147.393	1.82426	0.0535673	0	0	0	0	0	0	0	0.722932	0.614452	0	0
XLOC_009619	Epha3	chr16:63543358-63863983	2.58646	0	-1.79769e+308	3.89443e-06	0	0	0	0	0	0.112246	0	0	0	0	0.138795
XLOC_009621	4930453N24Rik	chr16:64762002-64770925	13.9784	14.4483	0.0477024	0.931432	0	0	0	0	0	0	0	0	0	0	0.340608
XLOC_009631	Samsn1	chr16:75859038-75909586	200.975	104.383	-0.945135	0.00238203	0	0	0.161035	0	0	0.261532	0	0.340006	0.390789	0.308471	0.457107
XLOC_009634	Btg3	chr16:78360104-78377030	6.21402	1.37168	-2.17958	7.06842e-06	0	0	0	0	0	0	0.124171	0	0	0	0
XLOC_009635	D16Ertd472e	chr16:78540582-78576975	4.66054	5.99183	0.362501	0.395073	0	0	0	0	0.457928	0.446055	0.407764	0	1.03213	0	0.439808
XLOC_009639	App	chr16:84954549-85173952	0.805842	0.0744847	-3.43548	1.77593e-05	0.310483	0	0	0	0	0	0	0	0	0	0
XLOC_009683	Cryzl1	chr16:91689142-91729047	6.34493	5.8617	-0.114283	0.834449	0	0	0	0	0	0	0	0	0.138884	0	0
XLOC_009688	Runx1	chr16:92601710-92826311	55.3806	14.4699	-1.93632	2.72186e-10	0	0	-0.143252	-0.189613	-0.234815	0.168693	0.116554	0	0	0.202758	0.207682
XLOC_009695	Hlcs	chr16:94350842-94535169	0.888539	1.98967	1.16302	0.0404301	0	0	0	0.100938	0.193404	0	-0.103655	0	0	0	0
XLOC_009696	Pigp	chr16:94580369-94690830	3.72344	14.7478	1.98579	0.410148	0	0	0	0.146849	0.314595	0	0.206609	0	0	0	0.381379
XLOC_009701	Brwd1	chr16:96201541-96304035	20.9703	40.8549	0.962158	0.0873115	0.260701	0	0	0	0	0	0	0	0.153025	0	0
XLOC_009710	Prdm15	chr16:98013073-98073746	2.74643	3.6354	0.404557	0.309786	0	0	0	0	0	0	0	0	0.521858	0	0
XLOC_009712	Zfp295	chr16:98168598-98183786	4.13562	3.22307	-0.359671	0.424929	0	0	0	0	0.326492	0.848231	0.591317	0	0.76802	0	0.617726
XLOC_009907	Zdhhc14	chr17:5492599-5753891	0.134199	2.03397	3.92185	2.4112e-05	0	0	0	0	0	0	0	0	0.136414	0	0
XLOC_009910	Synj2	chr17:5941279-6079754	5.73527	0.169087	-5.08402	0.002155	0	0	0	0	0	0.237441	0.298382	0	0.29171	0	0.347162
XLOC_009911	Gtf2h5	chr17:6079827-6085485	22.356	38.6312	0.789101	0.0230155	0	0	0	0	0	0	0	0	0.248328	0	0
XLOC_009920	Sytl3	chr17:6877959-6987129	50.7777	0.0339938	-10.5447	0.0949845	0.214256	0	0	0	0	0	0	0	0	0	0
XLOC_009925	Tagap	chr17:8118864-8127762	1.6603	3.16132	0.929083	0.0410983	0	0	0	0	0.206125	0	0	0	0.400829	0	0
XLOC_009931	Prr18	chr17:8533270-8536978	0.177086	0.283507	0.678938	1	0	0	0	0	0	0	0	0	0.241995	0	0
XLOC_009946	Sod2	chr17:13200704-13210985	12.8177	33.7406	1.39635	3.044e-06	0	0	0	0	0	0	0.258496	0	0.219296	0	0
XLOC_009956	1600012H06Rik	chr17:15080188-15098237	11.3474	8.04074	-0.496966	0.417678	0	0	0	0	0	0	0	0	0.426623	0	0
XLOC_009960	Fam120b	chr17:15533165-15570545	6.40576	8.82187	0.461716	0.244691	0	0	0	0	0	0	0.249296	0	0.243015	0	0
XLOC_009962	Chd1	chr17:15841930-15909576	7.58695	22.3121	1.55623	8.01535e-08	0.182575	0	0	0	0	0.162581	0	0.473457	0.351287	0	0.137426
XLOC_010004	Zfp52	chr17:21560182-21862603	11.0537	9.0653	-0.286098	0.635283	0	0	0	0	0	0	0	0	0.734069	0	0
XLOC_010009	Zfp758	chr17:22332445-22514248	5.2783	2.44084	-1.11269	0.224107	0	0	0	0	0	0	0	0	0.289229	0	0
XLOC_010018	Hcfc1r1	chr17:23797489-23814416	217.986	53.3606	-2.03039	1.42314e-08	0	0	0	0	0	0	0	0	0.112187	0	0
XLOC_010031	Abca3	chr17:24488990-24551458	0.50094	13.6895	4.77229	0	0	0.133917	0	0	0	0	0	0	0.514598	0	0.18666
XLOC_010038	Pkd1	chr17:24686894-24769574	8.37195	3.09635	-1.435	0.000100175	-0.171249	0	0	0	0	0	0.123932	0	0.259013	0	0.18747
XLOC_010040	Zfp598	chr17:24806696-24818961	9.1105	23.8257	1.38692	5.00561e-05	0	0	0	0	0	0	0.182625	0	0	0	0.210136
XLOC_010048	Hagh	chr17:24987434-25001395	10.1804	9.2958	-0.131142	0.794203	0	0	0	0	0	0	0	0	0	0	0.239616
XLOC_010050	Spsb3	chr17:25023618-25029092	8.79795	11.8073	0.424436	0.372833	0.189256	0	0	0	0	0	0	0	0.510448	0	0
XLOC_010051	Mrps34	chr17:25032064-25033218	12.539	22.408	0.837588	0.0421208	0	0	0	0	0	0	0	0	0.458253	0	0
XLOC_010053	Ift140	chr17:25153030-25236442	5.42144	9.58279	0.821771	0.0138201	0	0	0	0	0	0	0	0	0.124213	0	0
XLOC_010055	Clcn7	chr17:25270338-25299044	9.06627	8.21595	-0.142081	0.729096	0	0	0.186633	0	0.185381	0	0	0	0	0	0.510591
XLOC_010057	BC003965	chr17:25321505-25324607	3.21849	5.65695	0.813639	0.0459323	0.179987	0	0	0	0.224776	0	0.263065	0	0	0	0.199065
XLOC_010059	0610007P22Rik	chr17:25377114-25393309	12.3076	21.0684	0.775523	0.089595	0	0	0	0	0.315268	0	0.468559	0	0.716018	0	0.468738
XLOC_010069	Lmf1	chr17:25716118-25799668	5.88901	13.4378	1.1902	0.00247206	0	0	0	0	0	0	0.205402	0	0.554527	0	0.242272
XLOC_010073	Narfl	chr17:25910720-25922278	6.94773	14.5735	1.06873	0.00706765	0	0	0	0	0	0	0	0	0.276457	0	0
XLOC_010076	Wdr24	chr17:25960571-25965675	7.9508	11.1722	0.490738	0.174151	0	0	0	0	0	0	0	0	0.245491	0	0
XLOC_010079	Tmem8	chr17:26250260-26260198	1.0959	2.69804	1.2998	0.0119174	0	0	0	0	0	0	0	0	0.185124	0	-0.14759
XLOC_010081	Axin1	chr17:26275630-26332756	11.4653	28.8712	1.33236	3.39755e-05	0.131593	0	0	0	0	0	0	0	0.219757	0	0
XLOC_010082	Rgs11	chr17:26339906-26348269	6.3353	0	-1.79769e+308	4.36328e-05	0.501668	0	0	0	0	0	0	0	0	0	0
XLOC_010083	Luc7l	chr17:26389854-26422451	13.7799	41.8275	1.60189	4.38603e-05	0	0	0	0	0.36083	0	0.267411	0	0.303008	0	0.458777
XLOC_010085	Ergic1	chr17:26697746-26793878	19.0805	63.1473	1.72662	7.01554e-09	0	0	0	0	0.358827	0	0	0	0	0	0
XLOC_010087	A930001N09Rik	chr17:26852570-26913762	6.07768	5.42813	-0.163068	0.699044	0.141674	0	0.174191	0	0.141094	0	0	0	0	0	0.400137
XLOC_010093	Ggnbp1	chr17:27166203-27173323	0.291843	0.0999401	-1.54606	1	0	0	0	0	0	0	0.218262	0	0.255893	0	0.167852
XLOC_010096	Hmga1	chr17:27693518-27700617	62.6183	509.656	3.02487	0	0	0	0	0	0	0.298822	0	0	0.584196	0	0.294828
XLOC_010099	Uhrf1bp1	chr17:27993406-28037198	2.83158	6.37974	1.17189	0.000934661	0	0	0	0	0.37572	0	0.730934	0	0.853937	0	0.650165
XLOC_010101	Scube3	chr17:28279470-28308290	0	0.00507029	1.79769e+308	1	0	0	0	0	0	0	0	0	0.23812	0	0
XLOC_010102	Zfp523	chr17:28314305-28342831	9.14655	11.4754	0.327247	0.399085	0.185344	0	0	0	-0.186472	0	0.134083	0	0.305575	0	0
XLOC_010104	Ppard	chr17:28369664-28438414	20.0659	6.76892	-1.56775	1.11346e-05	0	0	0	0	0	0	0	0.217084	0.360053	0	0
XLOC_010110	Mapk14	chr17:28828286-28885350	33.5662	84.7806	1.33673	9.9927e-06	0	0	0.178407	0	0.550173	0	0	-0.4998	-0.307304	0.187014	0.257837
XLOC_010111	Mapk13	chr17:28906261-28915649	0.246779	0.20829	-0.244626	1	0	0	0	0	0	0	0	0	0.470521	0	0
XLOC_010114	Kctd20	chr17:29088312-29106442	13.6533	38.2366	1.4857	1.6779e-05	0	0	0	0	0	0	0	0	0.479181	0	0
XLOC_010116	Cdkn1a	chr17:29227930-29237667	328.251	170.786	-0.942612	0.00761089	0	0	0	0	0	0.24776	0	0	0.523318	0	0.209701
XLOC_010120	Pi16	chr17:29455757-29465847	0.858343	8.08499	3.23562	1.60905e-07	0	0.344514	0	0.505641	1.27551	1.18029	1.42848	1.58249	1.49967	0	1.40519
XLOC_010124	Rnf8	chr17:29751775-29778604	7.67909	20.3686	1.40734	6.13291e-05	0	0	0	0	0	0	0	0	0.348238	0	0
XLOC_010126	Zfand3	chr17:30141357-30347851	30.2301	29.7919	-0.0210649	0.964695	0	0	0	0	0.256579	0.488987	0.519513	0	0.637496	0	0.632268
XLOC_010127	Dnahc8	chr17:30763880-31012209	1.13006	0.00514599	-7.77874	6.27831e-15	0	0	0	0	0	0	0	0	0	0	0.209815
XLOC_010132	Slc37a1	chr17:31432427-31487643	0.0224348	7.49037	8.38316	6.6872e-12	0	0	0	0	0	0	0	0	0.202003	0	0.155769
XLOC_010135	Pknox1	chr17:31701715-31744638	8.85626	8.34889	-0.0851136	0.847035	0	0	0	0	-0.164345	0	0	0	0.287253	0	0
XLOC_010140	Rrp1b	chr17:32173106-32199807	4.18068	27.5996	2.72284	1.01052e-13	0.145221	0	0	0	0	0	0.150304	0	0.411636	0	0
XLOC_010141	Akap8	chr17:32440411-32487547	22.644	1.18998	-4.25012	0.0764949	0	0	0	0	0	0	0	0	0.435725	0	-0.19203
XLOC_010148	Cyp4f15	chr17:32822603-32840294	0.0467652	0	-1.79769e+308	1	0	0	0	0	0	0	0	0	0.457935	0	0
XLOC_010149	Zfp472	chr17:33102775-33116156	1.43123	3.47571	1.28005	0.00826526	0	0	0	0	0	0	0	0	0.367002	0	0
XLOC_010158	Myo1f	chr17:33692651-33744709	48.2485	13.7315	-1.81299	6.95214e-10	-0.723808	0	0	0	0	0	0.300366	0.881542	0.44162	0	0.230229
XLOC_010159	Zfp414	chr17:33766036-33768659	21.5068	30.4677	0.502486	0.218676	0	0	0	0	0	0	0	0	0.37143	0	0
XLOC_010163	Cd320	chr17:33980035-33986719	1.52766	9.45475	2.62971	7.19569e-10	0	0	0	0	0	0	0	0	0.121326	0	0
XLOC_010165	Daxx	chr17:34046389-34052535	13.0177	27.4157	1.07452	0.00093498	0	0	0	0	0	0	0	0	0.76627	0	0
XLOC_010166	Zbtb22	chr17:34052934-34074632	62.5237	59.6322	-0.0683128	0.886793	0	0	0	0	0	0.684967	0.790612	0	1.00056	0	0.62907
XLOC_010167	Wdr46	chr17:34077667-34086640	11.721	34.0011	1.53649	1.58441e-06	0	0	0	0	0	0.601486	0.731477	0	0.698195	0	0
XLOC_010170	Rxrb	chr17:34168756-34175348	15.0555	40.8015	1.43833	3.54556e-05	0	0	0	0	0	0	0.179077	0	0.500279	0	0.467969
XLOC_010178	Tap2	chr17:34341423-34353266	41.2478	29.0234	-0.507102	0.163937	-0.165944	0	-0.227018	0	0	0	0.167683	0	0.407425	0	0
XLOC_010188	Pbx2	chr17:34729415-34734286	24.4626	54.6937	1.16079	0.000103562	0	0	0	0	0	0	0	0	0.458712	0	0
XLOC_010194	Tnxb	chr17:34807479-34856760	0.00155287	0.00150485	-0.0453191	1	0	0	0	0	0	0	0	0	0.207509	0	0
XLOC_010195	Dom3z	chr17:34960937-34976131	11.7575	12.859	0.129196	0.868922	0	0	0	0	0	0	0	0	0.312068	0	0
XLOC_010200	Neu1	chr17:35068197-35074242	14.8522	7.71888	-0.944217	0.0103712	0	0	0	-0.284572	0	0	0	0	0.527134	0	0.251435
XLOC_010203	Vars	chr17:35137851-35153274	27.3374	103.156	1.91588	2.8009e-11	0	0	0	0	0	0	0.504436	0	1.05991	0	0.4207
XLOC_010206	Ddah2	chr17:35195979-35199044	16.3164	46.7748	1.51941	7.82719e-06	0	0	0	0	0	0.133604	0	0	0	0	0.189604
XLOC_010215	Ltb	chr17:35286030-35333330	0.968957	1.35304	0.481698	0.994714	0	0	0	0	0	0	0	0	0.171285	0	0
XLOC_010216	Atp6v1g2	chr17:35357118-35375712	6.83052	8.27082	0.276036	0.628954	0	0	0	0	0	0	0.288644	0	0.287112	0	0
XLOC_010232	Ier3	chr17:35958657-35959856	507.692	23.2612	-4.44796	0	0	0	0	0	0	0	0	0	0.290766	0	0
XLOC_010233	Flot1	chr17:35960301-35969732	58.7193	39.8698	-0.558537	0.0991926	0	0	0	0	0	0	0.171279	0	0.819941	0	0.41279
XLOC_010236	2310014H01Rik	chr17:36002539-36012541	83.155	64.8345	-0.359041	0.337644	0	0	0	0	0	0.219372	0.281455	0	0.61042	0	0
XLOC_010296	Enpp5	chr17:44215794-44223510	25.1944	2.63475	-3.25737	0	0	0	0	0	0	1.7586	0	0	1.62095	0	1.64614
XLOC_010299	Supt3h	chr17:44740949-45256233	4.91915	15.3201	1.63895	0.00319326	-0.324686	0	0	0	0	0	0	0	0.455365	0	0
XLOC_010304	Mrps18a	chr17:46247952-46265857	34.3586	80.5822	1.22979	0.000196096	0	0	0	0	0	0.229493	0.285844	0	0.389305	0	0.313306
XLOC_010305	Gtpbp2	chr17:46297980-46306319	29.6996	11.6711	-1.34751	3.84929e-05	0	0	0	0	0.859088	1.39964	0	0	1.3543	0	1.52395
XLOC_010306	Xpo5	chr17:46339689-46380304	9.2497	41.0293	2.14918	7.90672e-14	-0.1492	0	0	0	0	0	0.158206	0	0.269516	0	0
XLOC_010308	Yipf3	chr17:46385028-46389486	25.091	18.6058	-0.431416	0.209602	0	0	0	0	0	0	0	0	0.634911	0	0.336524
XLOC_010311	Zfp318	chr17:46520688-46557867	2.47299	5.58929	1.17641	0.00618744	0	0	0	0	0	0	0	0	0.167333	0	0
XLOC_010314	Mrpl2	chr17:46783074-46787081	17.504	56.0274	1.67844	2.62377e-05	0	0	0	0	0	0	0.383198	0	0.498337	0	0
XLOC_010316	Mea1	chr17:46804404-46841951	64.1669	64.2491	0.00184557	0.998302	0	0	0	0	0	0	0.495312	0	0	0	0.423535
XLOC_010317	Pex6	chr17:46843298-46862490	8.6122	9.81522	0.188639	0.669336	-0.162099	0	0	0	0	0	0	0	0.269168	0	0.237663
XLOC_010318	2310039H08Rik	chr17:46909583-46910356	13.8109	15.2615	0.144091	0.781631	0	0	0	0	0	0	0	0	0.465427	0	0
XLOC_010321	Trerf1	chr17:47277882-47499610	16.269	6.88046	-1.24155	0.000614703	0	0	0	0.0911119	0.206649	0	0.249409	0.108199	0.295209	0	0
XLOC_010322	Mrps10	chr17:47505835-47515628	12.4958	46.5601	1.89765	3.32771e-06	0	0	0	0	0	0.435479	0	0	0.870562	0	0.382965
XLOC_010338	AI314976	chr17:48549336-48556596	8.37896	11.9854	0.516438	0.349329	0	0	0	0	0	0	0.170208	0	-0.242311	0	0.141297
XLOC_010341	Mocs1	chr17:49567688-49703662	5.19671	6.47201	0.316616	0.522937	0	0.199576	0	0	0	-0.157095	0	0.269605	0.17912	0	0.183551
XLOC_010343	Plcl2	chr17:50648169-50827819	16.139	9.65254	-0.741568	0.0271757	0	0	0	0	0.331564	0.735399	0.657447	0	0.629145	0	0.678054
XLOC_010346	Rab5a	chr17:53618558-53678776	23.0615	20.2528	-0.187363	0.617347	0	0	0	0	0	0	0.498664	0	0	0	0.538074
XLOC_010347	Kat2b	chr17:53706295-53812046	13.1621	7.87978	-0.740158	0.0270177	0.237348	0	0	0	0	0.136366	0	0	-0.261816	0	0
XLOC_010356	Mpnd	chr17:56148623-56175999	3.98121	15.9758	2.00461	0.0533999	0	0	0	0	0	0	0	0	0.133597	0	0
XLOC_010367	Tmem146	chr17:56767565-56803958	2.33977	0.0285225	-6.35812	0.00126853	0	0	0	0	0	0	0.295688	0	0.58377	0	0.308115
XLOC_010371	Dus3l	chr17:56903401-56911557	13.0347	26.4248	1.01954	0.0087546	0	0	0	0	0	0	0.145656	0	0.221331	0	0.121765
XLOC_010373	Clpp	chr17:57129686-57135794	19.3715	42.6455	1.13846	0.00211622	0	0	0	0	0	0.328964	0.528653	0	0.984887	0	0.43288
XLOC_010374	Alkbh7	chr17:57136751-57138759	9.95967	11.6153	0.221856	0.723909	0	0	0	0	0	0	0	0	0.511773	0	0
XLOC_010376	Tnfsf9	chr17:57230404-57247180	9.75441	9.66459	-0.0133449	0.986076	0.0812889	0	0	0.150346	0	0	-0.0854632	0	0	0	0
XLOC_010377	Trip10	chr17:57388873-57403120	10.6279	12.6359	0.24967	0.593056	0	0	0	0	0	0	0	0	0.310142	0	0
XLOC_010379	Emr1	chr17:57498108-57622952	0.133446	0.0952565	-0.486369	1	0	0.299454	0	0	0	0.192264	0	0	0.982343	0	0.577122
XLOC_010381	Fert2	chr17:64211715-64488949	21.3443	2.34827	-3.18418	0	0.176924	0	0	0	0	0	0	0	0.335135	0.243056	0.219101
XLOC_010382	Man2a1	chr17:64950051-65104450	11.4296	6.48168	-0.818338	0.0133999	0	0	0	0.172339	0	0.153054	0.156081	0	-0.229411	0	0
XLOC_010383	Ppp4r1	chr17:66132694-66191266	9.25484	19.5014	1.0753	0.000773669	0.254852	0	0	0	0	0	0	0	0.80258	0	0
XLOC_010384	ORF19	chr17:66460874-66469843	14.4189	22.1991	0.62254	0.0924148	0	0	0.27335	0	0	0	0	0	0.327552	0	0.298945
XLOC_010391	C030034I22Rik	chr17:69765786-69768532	0.808704	1.51965	0.910056	0.0941396	0	0	0	0	0	0	0	0	0	0	0.20892
XLOC_010395	Myom1	chr17:71368896-71476196	0.0223331	1.0352	5.53458	7.60186e-08	0	0	0	0	0	0	0	0.194425	0.352642	0	0
XLOC_010396	Lpin2	chr17:71533000-71599158	5.9441	14.6046	1.2969	8.56589e-05	0	0	0	0	0	0	0	0.266485	0.242147	0	0
XLOC_010399	Wdr43	chr17:71965554-72008371	13.7172	70.2132	2.35576	0	0	0	0	0	0	0	0.347799	0	0.322445	0	0.236551
XLOC_010404	Ypel5	chr17:73186022-73200535	18.7806	10.4965	-0.83934	0.0160139	0.485388	0	0	0	0	0	1.58409	0	2.08317	0	1.69798
XLOC_010405	Lbh	chr17:73267644-73291286	29.6895	77.5664	1.38548	1.97199e-06	0	0	0	0.278401	0.694229	0.711402	0	0	0	0	0.430829
XLOC_010408	Spast	chr17:74738326-74790453	7.95616	21.3748	1.42577	1.05475e-05	0.153373	0	0	0	0	0	0.148375	0	0.2005	0	0.100267
XLOC_010409	Slc30a6	chr17:74794971-74823569	6.87185	12.2346	0.832201	0.0275433	0	0	0	0	0	0	0	0	0.528432	0	0
XLOC_010411	Yipf4	chr17:74888832-74899617	9.85088	8.20508	-0.263735	0.54912	0	0	0	0	0	0	0	0	0.393131	0	0
XLOC_010413	Ttc27	chr17:75117089-75262910	3.87885	17.0369	2.13496	1.15525e-09	0	0	0	0	0	0	0	0	1.8646	0	1.31902
XLOC_010414	Ltbp1	chr17:75404868-75791109	0.0317562	12.7709	8.6516	0	0	0	0	0	0	0	0	0	0.613611	0	0
XLOC_010434	Mta3	chr17:84105502-84222909	32.1578	45.0314	0.485761	0.216963	0	0	0	0.162445	0.227021	-0.180232	0	0.28731	0	0	0.162889
XLOC_010439	Ppm1b	chr17:85316521-85423332	18.1998	28.0707	0.62514	0.121744	0.206326	0	0	0.164747	0	0	0	0.418175	0.417619	0.175648	0.183497
XLOC_010447	Cript	chr17:87424900-87435148	31.8105	52.0592	0.710649	0.0327847	0	0	0	0	0	0	0.313375	0	0.777282	0	0.223521
XLOC_010448	Socs5	chr17:87506792-87537818	7.25283	6.98565	-0.0541484	0.906948	-0.235474	0	0	0	0	0.192154	0.100414	0	-0.255076	0	0.286706
XLOC_010454	Foxn2	chr17:88840051-88889873	5.24527	3.93053	-0.416292	0.27253	0	0	0	0	0	0	0	0	0.299871	0	0
XLOC_010462	Tfb1m	chr17:3326572-3558223	9.8807	10.3136	0.0618646	0.968523	-0.314922	0	0	0	0	0	0	0.38606	0	0	0.366161
XLOC_010466	Serac1	chr17:5941279-6079754	5.36241	2.88322	-0.895198	0.028753	0	0	0	0	0	0.213208	0.24607	0.624346	0.320601	0	0
XLOC_010513	Pdcd2	chr17:15658489-15664265	7.31498	41.3313	2.49831	5.03319e-08	0	0	0	0	0	0	0.536156	0	0.522695	0	0.635024
XLOC_010547	Tnfrsf12a	chr17:23797489-23814416	2.56598	6.22757	1.27916	0.699035	0.376197	0	0	0	0	0	0.381357	0	1.08387	0	0.373905
XLOC_010552	Flywch2	chr17:23913881-23923296	2.75835	0	-1.79769e+308	0.00199989	0	0	0	0	0	0	0	0	0.615136	0	0
XLOC_010559	Kctd5	chr17:24184686-24210452	6.42474	13.6299	1.08507	0.00276072	0	0	0	0	0	0	0.27563	0	0.316096	0	0.332475
XLOC_010560	Pdpk1	chr17:24210646-24278561	9.59945	7.79986	-0.299503	0.381527	0	0	0	0	0	0	0	0	1.03056	0	0
XLOC_010567	Abca3	chr17:24488990-24551458	1.03558	3.94164	1.92836	0.0405343	0	0.133917	0	0	0	0	0	0	0.514598	0	0.18666
XLOC_010570	E4f1	chr17:24580723-24593512	6.9076	8.96092	0.375463	0.380088	0	0	0	0	0	0	0.285539	0	0.849873	0	0.308029
XLOC_010574	Tsc2	chr17:24686894-24769574	17.3018	17.7754	0.0389543	0.945026	0	0	0	0	0	0	0.182696	0.594877	0.560229	0	0
XLOC_010575	Slc9a3r2	chr17:24776226-24787250	2.55812	3.37414	0.399435	0.525234	0.177754	0	0	0	0	0	0.217295	0	0.463025	0	0
XLOC_010578	Gfer	chr17:24830135-24833101	5.78519	14.5918	1.33472	0.000517125	-0.226027	0	0	0	0	0	0	0	0.478008	0	0.162775
XLOC_010583	Ndufb10	chr17:24859011-24861409	234.857	251.199	0.0970493	0.825858	0	0	0	0	0	0	0	0	0.519428	0	0
XLOC_010585	Nubp2	chr17:25019555-25023295	40.1911	64.3097	0.67816	0.0328979	0	0	0	0	0	0	0	0	0.260282	0	0
XLOC_010591	Gnptg	chr17:25325344-25377061	13.3072	12.1282	-0.133837	0.836545	0	0	0	0	0	0	0.167223	0	0.698409	0	0.183015
XLOC_010601	Fam173a	chr17:25923524-25929327	16.9946	13.521	-0.329883	0.489972	0	0	0	0	0	0	-0.184365	0	0.321109	0	0
XLOC_010603	Stub1	chr17:25965987-25998460	35.4076	47.1405	0.412907	0.408334	0	0	0	0	0	0	0	0	0.45499	0	-0.12907
XLOC_010606	Rab40c	chr17:26019058-26056659	4.5949	6.33334	0.462934	0.291107	0	0	0.186453	0	0	0	0.242897	0	0.476429	0	0.311807
XLOC_010611	Rab11fip3	chr17:26125980-26206448	2.85981	9.73105	1.76667	1.79907e-05	0	0	0	0	0	0	0	0	0.218356	0	0
XLOC_010613	Nme4	chr17:26228689-26232415	2.43482	114.208	5.5517	0	0	0	0	0	0	0	0	0	0.398286	0	0
XLOC_010617	Dusp1	chr17:26642535-26645417	3.65471	8.80321	1.26827	0.00502651	0	0	0	0	0	0.82226	0.391536	0	0.61423	0	0.949496
XLOC_010624	Bak1	chr17:27156756-27165571	87.0955	125.54	0.527476	0.0935085	-0.141507	0	0	0.135173	0.141012	0	0	0	0.301826	0	0
XLOC_010627	Lemd2	chr17:27326544-27341383	8.87831	14.9235	0.749228	0.0665568	0	0	0	0	0	0	0.354754	0	0.744946	0	0.587595
XLOC_010629	AI413582	chr17:27700713-27702672	46.7049	34.4036	-0.441016	0.260609	0	0	0	0	0	0.190157	0	0	0.106215	0	0
XLOC_010633	D17Wsu92e	chr17:27888179-27957487	31.4868	37.9137	0.267971	0.460753	0.231485	0	0	0	0	0.338235	0.266376	0	0.644836	0	0.165804
XLOC_010638	Fkbp5	chr17:28536039-28623057	8.20186	22.8395	1.4775	3.98645e-06	0.297451	0	0	0.134001	0.222251	0	0	0	0.0963215	0	-0.0954604
XLOC_010640	Srpk1	chr17:28726536-28759399	38.7913	77.0428	0.989929	0.00213355	0	0	0	0.169224	0.419007	0	0.303112	0.762026	0.583091	0	0.413388
XLOC_010641	4930539E08Rik	chr17:29033339-29052269	0.192997	0.00668097	-4.85237	1	0	0	0	0	0	0	0	0	0	0	0.316327
XLOC_010674	Akap8	chr17:32440411-32487547	39.7554	75.2618	0.920766	0.028862	0	0	0	0	0	0	0	0	0.435725	0	-0.19203
XLOC_010674	Akap8l	chr17:32440411-32487547	39.7554	75.2618	0.920766	0.028862	0.255658	0	0	0	0	0	0.374699	0	0.720421	0	0.506849
XLOC_010675	Wiz	chr17:32490994-32526384	10.2741	38.7219	1.91414	2.32799e-10	0	0	0	0	0	0	0	0	0.65166	0	0
XLOC_010683	Cyp4f13	chr17:33061632-33084311	5.26959	2.45524	-1.10183	0.0560456	0	0	0	0	0	0.669822	0.817645	0	1.47893	0	0.961959
XLOC_010693	Rab11b	chr17:33879428-33897431	25.638	39.8353	0.635765	0.0368597	0	0	0	0	0	0	0	0	0.306576	0	0
XLOC_010694	Angptl4	chr17:33911844-33918520	1.88795	0.0345137	-5.77351	0.000500514	0	0	0	0	0.392859	0	0.323523	0	0.487955	0	0
XLOC_010699	B3galt4	chr17:34086850-34088627	4.72712	0.0646413	-6.19236	5.52149e-07	0	0	0	0	0	0	0.42357	0	0.376677	0	0.702723
XLOC_010703	Ring1	chr17:34157219-34161625	13.8137	8.92422	-0.630301	0.132733	0	0	0	0	0	0	0.406061	0	0.614013	0	0.426222
XLOC_010706	Slc39a7	chr17:34165210-34168635	49.5854	45.2044	-0.13345	0.712733	0	0	0	0	0	0.473254	0.478998	0	0.568279	0	0.471959
XLOC_010707	Brd2	chr17:34248963-34259552	79.6972	87.8103	0.139861	0.722439	0	0	0	0.264161	0	0	0.355456	0	0.357395	0	0
XLOC_010708	Psmb9	chr17:34318930-34324275	8.80324	14.5194	0.72188	0.197125	0	0	0	0	0	0	0	0	1.47749	0	0
XLOC_010720	Stk19	chr17:34960937-34976131	11.3799	10.4181	-0.127397	0.877201	0	0	0	0	0	0	0.219042	0	0.279067	0	0
XLOC_010721	Skiv2l	chr17:34976170-34987149	14.2707	19.8417	0.475476	0.142531	0	0	0	0	0	0	0	0	0.166993	0	0
XLOC_010724	1110038B12Rik	chr17:35087180-35089416	28.8214	234.005	3.02133	2.26116e-12	0	0	0	0	0	0	0	0	0	0	0.230156
XLOC_010740	Lst1	chr17:35286030-35333330	29.27	221.015	2.91665	0.363601	0	0	0	0	0	0	-0.177397	0	0.347688	0	0
XLOC_010748	Gtf2h4	chr17:35804683-35810685	7.64476	19.6216	1.3599	0.000527198	0	0	0	0	0	0	0	0	0.228102	0	0
XLOC_010749	Ddr1	chr17:35818511-35841562	6.16598	0.290462	-4.40791	3.80931e-13	0	0	0	0	0	0	1.00038	0	1.32893	0.769361	0.737654
XLOC_010753	Mrps18b	chr17:36047322-36090337	37.2053	81.8988	1.13834	0.100962	0.475671	0	0	0	0	0.73371	0.580561	0	0.729058	0	0.800212
XLOC_010754	Abcf1	chr17:36093756-36106733	46.1411	91.2704	0.984096	0.00196187	0	0	0	0.122325	0	0	0	0	0.244348	0	0
XLOC_010756	Prr3	chr17:36109483-36116770	6.16725	16.4266	1.41333	0.00299718	0	0	0	0	0	0	0	0	0.597545	0	0
XLOC_010768	Trim39	chr17:36395817-36408949	8.31078	8.36222	0.00890168	0.988628	0	0	0	0	0.123957	0	0.147263	0	0	0	0.285695
XLOC_010826	Cdc5l	chr17:45528838-45570656	27.9613	58.1276	1.05579	0.000431488	0	0	0	0.170158	0.164314	0	0	0	-0.229539	0	0
XLOC_010829	Hsp90ab1	chr17:45704726-45710210	838.509	2034.75	1.27895	0.00104291	0	0	0	0	0	0	0	0	0.386707	0	0
XLOC_010833	Tmem63b	chr17:45797125-45823167	11.392	11.5788	0.0234761	0.967231	0.223971	0	0	0	0	0.709808	0	0	0.963178	0	0.618772
XLOC_010835	Vegfa	chr17:46153937-46169326	41.2512	4.23943	-3.2825	6.82837e-14	0	0	0	0.285335	0.385523	0.817122	0.776578	0	0.894899	0	0.787911
XLOC_010837	Mad2l1bp	chr17:46284333-46290500	24.7552	12.3915	-0.998375	0.0081404	0	0	0	-0.0977085	0	0	0	0	0.42186	0	0.246477
XLOC_010839	Polr1c	chr17:46380868-46384994	15.1626	54.9821	1.85844	1.32029e-08	0	0	0	0	0	0	0	0	0.396212	0	0
XLOC_010845	Srf	chr17:46683784-46693111	14.6987	20.2706	0.463704	0.174739	0.144596	0	0	0	0	0	0.489402	0	1.09446	0	0.184079
XLOC_010848	Klhdc3	chr17:46804404-46841951	35.7558	91.633	1.35769	0.0045898	0	0	0	0	0	0	0	0	0.701289	0	0
XLOC_010849	Ppp2r5d	chr17:46804404-46841951	27.2781	42.1384	0.627394	0.265728	0	0	0	0	0	0	0	0	1.04734	0	0.646141
XLOC_010854	BC032203	chr17:46935064-47027360	9.17567	7.12772	-0.364373	0.316716	0	0	0	0	0.434738	0	0	0	0.316417	0	0.333022
XLOC_010855	Ubr2	chr17:47065239-47147481	16.451	21.0869	0.358168	0.381221	0	0	0.251486	0	0.261773	0	0.27821	0	0.374764	0	0.428688
XLOC_010856	Guca1a	chr17:47531506-47537533	1.43138	0.990237	-0.531562	0.594464	-0.164865	0	0	0	0	0	0	0	0.24814	0	0.181748
XLOC_010871	Rftn1	chr17:50132631-50329822	16.5816	20.4677	0.30377	0.583678	0	0	0	0	-0.231161	0	0.244507	0	0.298457	0	0
XLOC_010875	Tbc1d5	chr17:50872451-51318674	12.5504	16.3379	0.380482	0.248877	0	0	0	0	0	0	0	0.698462	0.50681	0	0
XLOC_010876	Satb1	chr17:51875511-51972615	1.2035	3.28039	1.44663	0.0196874	0	0	0	0	0	0.544364	0	0	1.11144	0	0.757381
XLOC_010888	Sh3gl1	chr17:56148623-56175999	46.5054	34.6041	-0.426458	0.225653	0	0	0	0	0	0	0.427524	0	0.655941	0	0
XLOC_010889	Ubxn6	chr17:56207676-56214412	26.1557	26.4727	0.0173752	0.968925	0	0	0	0	0	0	0.408101	0	0.692157	0	0.436585
XLOC_010894	D17Wsu104e	chr17:56315963-56323343	46.0848	56.0021	0.281189	0.451109	0	0	0	0	0	0	0	0	0.819939	0	0
XLOC_010895	Dpp9	chr17:56326104-56358312	22.0704	23.5245	0.0920473	0.825193	0	0	0	0	0	0	0	0	0.717913	0	0
XLOC_010896	Ticam1	chr17:56408884-56416190	12.2056	6.56376	-0.89495	0.0121243	0	0	0	0	0	0.198345	0	0	0	0	0
XLOC_010899	Ptprs	chr17:56551826-56615903	7.37572	48.2537	2.70978	0	0.190064	0	0	0.14617	0.170379	0	0.17847	0	0.422003	0	0
XLOC_010903	2410015M20Rik	chr17:56746874-56749234	80.1614	141.265	0.817421	0.0474108	0	0	0	0	0	0	0.470788	0	0.604852	0	0
XLOC_010904	Lonp1	chr17:56753721-56766326	19.5822	33.5576	0.777093	0.0147579	0	0	0.711131	0	0.798162	0	0.916937	0	0	0	1.17702
XLOC_010912	Gtf2f1	chr17:57142797-57151109	62.1824	101.386	0.705285	0.0383637	0	0	0	0	0	0	0	0	0.360273	0	0
XLOC_010920	Tnfsf14	chr17:57328914-57333609	7.98107	5.92595	-0.429536	0.317842	0.270494	0	0	0.212459	0	0	0	0	0	0	-0.12113
XLOC_010921	C3	chr17:57343395-57367559	0.0735252	0.0612018	-0.264666	1	0.587568	0	0	0	-0.229358	0	0	0	0.877519	0	0.729318
XLOC_010922	Gpr108	chr17:57374337-57387118	29.2638	14.8198	-0.981593	0.0110126	0.397286	0	0	0	0	0.397052	0	0	0.765319	0	0.455256
XLOC_010924	2610034M16Rik	chr17:59018230-59130798	0.0354938	11.7082	8.36573	0.000244308	0	0	0	0	0.26663	0	0	0	0	0	0
XLOC_010927	Fbxl17	chr17:63395300-63851490	4.07865	3.32971	-0.292699	0.598751	-0.192487	0	0	0	0	-0.184183	0	0	0.51793	0	0
XLOC_010928	Pja2	chr17:64630354-64681223	46.99	9.63008	-2.28673	1.14516e-12	0	0	0	0	0	0.225594	0.41466	0.583178	0.600512	0	0.596744
XLOC_010930	Vapa	chr17:65929392-65962895	41.8726	64.9276	0.632826	0.0444997	0	0	0	0	0	0	0	0	1.0209	0	0.615231
XLOC_010932	Rab31	chr17:66001065-66122092	6.05646	39.0858	2.6901	0	0.453173	0	0	0	-0.243982	0	0.425639	0	0.325555	0	0.241949
XLOC_010935	Ankrd12	chr17:66314296-66426444	23.4674	11.4982	-1.02926	0.00354731	0.263967	0	0	0	0	0	0	0	0	0.148142	0
XLOC_010936	Ndufv2	chr17:66428134-66450889	74.9148	169.526	1.17818	0.000412231	0	0	0	-0.0950418	0	0	0	0	0.120606	0	0
XLOC_010942	Arhgap28	chr17:68192047-68353463	3.59874	0	-1.79769e+308	6.72879e-08	0	0	0.168725	0	0.159497	0	0	0	0	0	0
XLOC_010943	Tgif1	chr17:71193544-71202872	1.24692	47.2937	5.24521	0	0	0	0	0	0.291337	0	0	0	1.05124	0	1.03635
XLOC_010961	Fez2	chr17:78777224-78817443	5.99789	7.19987	0.263516	0.56193	0.169323	0	0	0	0.258548	0.166228	0	0	-0.302684	0	0.386395
XLOC_010962	Strn	chr17:79052206-79135986	11.5063	11.3188	-0.0237018	0.960725	0	0	0	0	0	0.422384	0.281522	0	0.26561	0	0
XLOC_010966	Prkd3	chr17:79348744-79420156	1.29143	20.2414	3.97027	0	0.300316	0	0	0	0.701733	0	0.517196	0	0.852114	0	0
XLOC_010970	Cyp1b1	chr17:80106248-80115731	9.84124	0	-1.79769e+308	4.77323e-10	0	0	0	0	0	0	0.661654	0	1.0107	0	0
XLOC_010971	Atl2	chr17:80247731-80295463	12.2481	17.6887	0.530268	0.225971	0.263248	0	0	0	0	0	0	0	0	0	0
XLOC_010976	Sos1	chr17:80793091-80879797	6.56286	7.09865	0.113221	0.775221	0	0	0	0	0	0.135459	0	0	0.222604	0	0.189759
XLOC_010979	Thumpd2	chr17:81425666-81464425	2.9248	6.19414	1.08256	0.0300201	0	0.162989	0.15782	0	0.289641	0	0	0	-0.228004	0	0.154463
XLOC_010980	Slc8a1	chr17:81772444-82137717	1.20906	0.00390225	-8.27537	8.215e-08	0	0	0	0	0	0	0	0.452246	0.439578	0	0
XLOC_010981	Cox7a2l	chr17:83901256-83913673	115.091	207.218	0.848377	0.00553654	0	0	0	0	0	3.58648	3.41395	0	3.34604	0	3.61347
XLOC_010983	Haao	chr17:84230693-84246143	1.75798	2.86586	0.705047	0.425313	-0.110495	0	0	0.367579	0.538623	0	0.179551	0	0.481172	0	0.166306
XLOC_010989	Thada	chr17:84589395-84865548	2.94304	6.41326	1.12375	0.000751818	-0.308353	0	0	0.139065	0.214958	0	0	0	0.180839	0	0.140953
XLOC_010991	Lrpprc	chr17:85104586-85190126	17.2846	53.1623	1.62091	0.000134821	0	0	0	0	0	0.229303	0.200509	0	-0.146725	0	0
XLOC_011000	Mcfd2	chr17:87653782-87665287	9.31672	24.9933	1.42365	0.000122282	0	0	0	0	0	0.917788	0	0.592399	0.615155	0	0.895484
XLOC_011005	Fbxo11	chr17:88374389-88464625	21.6727	27.2785	0.331886	0.481017	0.450484	0	0	0	0	0.362856	0	0	-0.767079	0	0
XLOC_011009	Mettl4	chr17:95121930-95149373	3.89413	5.17897	0.411362	0.324149	0	0	0	0	0	0.232895	0.190658	0	0	0	0.662301
XLOC_011225	2610034M16Rik	chr17:59018230-59130798	0	0.599523	1.79769e+308	0.207114	0	0	0	0	0.26663	0	0	0	0	0	0
XLOC_011315	Tagap	chr17_random:39676-48574	1.6603	3.15642	0.926843	0.0416412	0	0	0	0	0.206125	0	0	0	0.400829	0	0
XLOC_011317	Cul2	chr18:3382943-3436698	6.79788	9.23399	0.44187	0.25927	0	0	0	0	0	0.222546	0	0	0	0	0.273863
XLOC_011324	Zeb1	chr18:5491498-5774909	5.3543	0.00866085	-9.27197	5.6562e-10	0	0	0	0.378142	0.346316	0.285517	0	0.353099	0	0.31822	0.221209
XLOC_011330	Thoc1	chr18:9958177-10030147	6.69443	10.3775	0.63242	0.287688	0	0	0	0	0	0	0.226924	0	-0.456013	0	0.424712
XLOC_011333	Mib1	chr18:10725530-10818429	5.10404	9.20764	0.851192	0.0064205	0	0	0	0	0.195747	0	0.253974	0	0	0	0.398526
XLOC_011338	Riok3	chr18:12287154-12315876	38.7289	24.4119	-0.665826	0.215886	0	0	0	0	0	0	0.729491	0	1.08725	0	0.911785
XLOC_011344	Impact	chr18:13123208-13151457	8.67151	12.0727	0.47739	0.271708	0	0	0	0	0	0.293155	0.327493	0	0	0	0.501011
XLOC_011357	Rnf125	chr18:21103125-21145842	17.4076	16.3543	-0.0900508	0.837214	0	0	0	0	0.312368	0.200947	0.202238	0	0.584863	0	0.554219
XLOC_011358	Rnf138	chr18:21159768-21186969	4.84225	10.1127	1.06241	0.00572575	0.179335	0	0	0	0	0	0	0	-0.404035	0	0.295756
XLOC_011363	Zfp397	chr18:24113150-24125087	7.11212	8.49307	0.256007	0.517255	0	0	0	0	0	0.352495	0	0	0	0	0.565022
XLOC_011364	Zfp35	chr18:24148134-24163872	7.82545	10.6735	0.447788	0.223728	-0.276272	0	0	-0.0799781	0	0.257905	0.404285	0	0.768409	0	0.541011
XLOC_011366	2700062C07Rik	chr18:24629314-24636268	14.2902	15.9268	0.156424	0.768576	0	0	0	0	0	0	0	0	0.393009	0	0
XLOC_011379	Ercc3	chr18:32399984-32429809	11.6524	10.6707	-0.126962	0.771627	0	0	0	0	0.0978364	0	0	0	0.213303	0	0
XLOC_011380	Bin1	chr18:32536870-32595397	36.5085	39.969	0.130649	0.749791	0.144198	0	0	0	0.287617	0	0	0	0	0	0
XLOC_011386	Srp19	chr18:34490798-34496253	42.6311	32.7116	-0.382104	0.332393	0	0	0	0	0	0.20646	0	0	0.210364	0	0.380379
XLOC_011401	Ube2d2	chr18:35931212-35966826	79.3049	75.6412	-0.0682388	0.88517	0	0	0	0	-0.149566	0.294975	0.31969	0	0.668308	0	0.221648
XLOC_011410	Tmco6	chr18:36894685-36904202	8.14314	7.07833	-0.202177	0.748075	0.118816	0	0	0.217356	0.153917	-0.117553	-0.149481	0	-0.120098	0	0
XLOC_011411	Ik	chr18:36904309-36917293	80.2648	93.149	0.214773	0.528467	0.253676	0	0	0	0	0	0	0	-0.436742	0	0.183415
XLOC_011439	Rell2	chr18:38115212-38129413	0.433837	0.243226	-0.834856	0.680829	0	0	0	0	0	0	0.230764	0	0.551759	0	0
XLOC_011440	0610009O20Rik	chr18:38398058-38422283	27.0884	15.2995	-0.824196	0.0173106	0	0	0	0	0	0.240021	0	0	-0.190824	0	0.130574
XLOC_011442	Rnf14	chr18:38456288-38477809	27.908	11.792	-1.24287	0.000639433	0.277165	0	0	0	0	0.296718	0.184695	0	0.487387	0	0.459953
XLOC_011443	Ndfip1	chr18:38578542-38624738	56.9591	18.4561	-1.62583	2.61676e-05	0.519257	0	0	0	0	0	0	0	0	0	0.363991
XLOC_011445	Arhgap26	chr18:39152776-39535939	1.21791	0.00388622	-8.29183	0.00341245	0	0	0	0	0	0.248277	0.250907	0.480764	0.513621	0.314255	0.396299
XLOC_011460	Dcp2	chr18:44540153-44584623	4.33289	9.70862	1.16393	0.000190874	0	0	0	0	0	0	0.168441	0	0	0	0.205814
XLOC_011465	Eif1a	chr18:46757357-46769879	18.9878	32.8011	0.78867	0.0122797	0.152543	0	0	0	0	0	0.18822	0	0.436627	0	-0.41422
XLOC_011474	Dmxl1	chr18:49992618-50124739	2.77435	2.23021	-0.314968	0.399709	0.189958	0	0	0	0	0.288275	0	0	0	0	0.242371
XLOC_011475	Tnfaip8	chr18:50139080-50252890	90.512	20.0608	-2.17373	3.2105e-13	0.215123	0.0926288	0	0	-0.136073	0.367779	0.101252	-0.416415	-0.147997	0.286541	0.298967
XLOC_011485	Snx2	chr18:53335969-53380514	34.923	37.5013	0.102765	0.791745	0.376704	0	0	0	0	0	0	0	0.397998	0	0.329552
XLOC_011486	Snx24	chr18:53405315-53550643	0.0278035	0.960639	5.11066	0.00192317	0	0	0	0	0	0	0	0	0.316292	0	0
XLOC_011489	Csnk1g3	chr18:54021763-54115472	11.7741	11.9447	0.0207531	0.963706	0	0	0	0	0	0	0	0.555709	0.653158	0	0
XLOC_011498	Prrc1	chr18:57514386-57552373	20.2554	11.2758	-0.84508	0.0682816	0	0	0	-0.204872	0.249069	0	0.649689	0	0.6229	0	0.696626
XLOC_011501	Slc12a2	chr18:58038331-58106475	0.0189093	0.731651	5.27399	1.7662e-09	0	0	0	0	0	0	0	0	0.217261	0	-0.161565
XLOC_011510	Dctn4	chr18:60685675-60718508	18.6061	17.8786	-0.0575451	0.886464	0.141939	0	0	0	0	0	0	0	1.06289	0	0.442863
XLOC_011512	Rps14	chr18:60934249-60938200	674.23	817.96	0.27879	0.407353	0	0	0	0	0	0	0	0	0.337225	0	0
XLOC_011513	Cd74	chr18:60963502-60972306	2.70567	0.609075	-2.1513	0.00111546	0	0	0	0	0	0	0.616333	0	2.31739	0	1.17809
XLOC_011526	Napg	chr18:63137528-63159104	7.13728	5.21055	-0.45394	0.25954	0	0	0	0	0	0	0.271414	0	0.398177	0	0.308491
XLOC_011530	Nedd4l	chr18:65047409-65377656	15.5962	5.45379	-1.51587	2.54391e-06	-0.236769	0	0.198187	0	0.282444	0	-0.119623	0.282089	0.256138	0	0.412689
XLOC_011532	Malt1	chr18:65590632-65638722	32.5269	7.92263	-2.03758	3.46283e-10	0	0	0	0	0	0	0	0.391565	0.453862	0	0
XLOC_011540	Chmp1b	chr18:67247989-67405484	19.3942	14.3776	-0.431805	0.244975	0.201187	0	0	0	0	0	0.303878	0	0	0	0.260668
XLOC_011546	Seh1l	chr18:67934529-67959541	28.7088	20.6121	-0.478002	0.152626	0.291469	0	0	0	0	0	0	0	-0.262638	0	0
XLOC_011549	Rnmt	chr18:68415847-68484506	3.19755	11.405	1.83463	9.07776e-05	0.148003	0	0	0	0	0	0	0	0	0	0
XLOC_011551	Tcf4	chr18:69504145-69847621	0.0860413	19.1056	7.79475	0	0.171727	0	0	0	0	0	0	0	0.494881	0	0
XLOC_011553	Stard6	chr18:70612378-70660717	0.900419	1.02003	0.17994	0.923515	-0.116663	0	0	0	0	0.100246	0	0	0.212865	0	0.0820496
XLOC_011555	Mex3c	chr18:73732358-73752232	8.90997	9.00867	0.0158936	0.972253	0.255334	0	0	-0.0891737	0	0.120235	0	0	-0.0948933	0	0.139363
XLOC_011561	Acaa2	chr18:74938865-74965861	5.98392	19.7995	1.7263	5.42412e-06	0.215697	0	0	0	0	0	0	0	-0.199195	0	0
XLOC_011564	BC031181	chr18:75165484-75169587	88.5235	37.9563	-1.22172	0.00117165	0	0	0	-0.202251	0	0	0	0	0.308751	0	-0.0837354
XLOC_011565	Dym	chr18:75178391-75446620	28.1829	35.0888	0.316189	0.413519	-0.161804	0	-0.162571	0	0.149959	0	0	0.857315	0.609958	0	0.281406
XLOC_011570	Ier3ip1	chr18:77168765-77180353	41.0127	25.6812	-0.675363	0.0440725	0.298004	0	0	0	0	0.507163	0.239228	0	0	0	0
XLOC_011578	5430411K18Rik	chr18:78135165-78233966	5.94997	3.99075	-0.576221	0.102579	0	0	0	0	0.263392	0.496297	0.442681	0.443417	0.462037	0.510591	0.631243
XLOC_011580	Txnl4a	chr18:80403536-80422590	51.3465	69.2487	0.431523	0.242305	0.139497	0	0	0.135872	0	0	0	0	0.124058	0	0.176279
XLOC_011581	Pqlc1	chr18:80451979-80489500	1.17663	8.13238	2.78902	2.5142e-06	-0.177713	0	0	0	0	0	0	0	0.867441	0	0.256065
XLOC_011582	Mbp	chr18:82644514-82755029	9.41321	11.1864	0.248985	0.594132	0	0	0	0	0.271518	0	0	0.245281	0	0	0
XLOC_011585	Zadh2	chr18:84257459-84267127	19.6366	10.6893	-0.877375	0.00643459	0.388666	0	0	0.292073	0	0	0	0	-0.264418	0	0
XLOC_011587	Cyb5	chr18:85020805-85049255	162.511	63.8917	-1.34684	3.22879e-05	0	0	0	0	0	0.48266	0.726922	0	0.622259	0	0.395393
XLOC_011595	Crem	chr18:3266351-3366861	9.21125	6.93089	-0.410357	0.464704	0.307596	0	0	0	0	0	0	0.475225	0.644044	0.185735	0.453847
XLOC_011603	Epc1	chr18:6435917-6516085	11.1658	12.7756	0.194305	0.618658	0.180506	0	0	0	0	0	0	0	0.139464	0	0.274135
XLOC_011618	6030446N20Rik	chr18:12138738-12280028	1.89047	0.602952	-1.64863	0.00580099	0	0	0	0	0	0.140297	0	0	0	0	0.293096
XLOC_011619	Npc1	chr18:12327238-12394895	11.4729	4.28938	-1.41939	0.00046046	0	0	0	0	0.170096	1.0317	0	0	1.38893	0	1.07358
XLOC_011623	Zfp521	chr18:13845522-14131247	5.9596	7.80029	0.388312	0.331814	-0.680707	0.149559	0.299781	0.338567	0.153368	0.216737	0.260843	0.189148	0.152333	0.457384	0.842354
XLOC_011624	Ss18	chr18:14784137-14841423	29.0662	39.6199	0.446882	0.184544	0	0	0	0	0	0	0	0	0.250372	0	0
XLOC_011625	Kctd1	chr18:15127193-15309955	2.70364	17.4894	2.69351	1.85707e-08	0	0	0	0	0.208612	-0.157767	0	0	0	0	0
XLOC_011643	Ino80c	chr18:24263223-24337375	24.5877	18.7019	-0.394754	0.295572	0.278191	0	0	0	0	0	0	0	0	-0.217542	0
XLOC_011645	Rprd1a	chr18:24643462-24688752	9.11282	15.2146	0.739492	0.150633	0.063965	0	0	0.20949	0	0	0	0	0.233165	0	0.146049
XLOC_011652	Sft2d3	chr18:32068747-32071557	3.52239	2.1455	-0.715242	0.110447	0.128972	0	0	0.1361	0	0	0.169748	0	-0.175525	0	0
XLOC_011662	Fam13b	chr18:34569076-34666500	11.0446	11.28	0.0304284	0.95359	0	0	0	0	0	0.395196	0.36413	1.02113	0.852595	0.404082	0.488072
XLOC_011669	Etf1	chr18:35062438-35091657	34.7575	47.1483	0.439879	0.168199	0	0	0	0	0	0.40763	0.520078	1.01075	1.12772	0.62491	0.392856
XLOC_011670	Hspa9	chr18:35097068-35114005	49.7017	123.484	1.31296	1.07709e-05	0	0	0	0	0.826505	0	0	0	1.21788	0	1.29963
XLOC_011682	Sra1	chr18:36718832-36829965	32.6233	22.0166	-0.567309	0.615449	0.315045	0	0	0	0	0.286881	0	0	0.381141	0	0
XLOC_011685	Cd14	chr18:36884720-36886308	0.29724	1.34056	2.17313	0.00180421	0	0	0	0	0	0	0	0	0	0	0.727629
XLOC_011688	Hars	chr18:36926181-36942859	27.4752	35.4179	0.366348	0.280415	0	0	0	0	0	0	0	0	0.150433	0	0
XLOC_011693	Fchsd1	chr18:38115212-38129413	2.77537	1.43574	-0.950884	0.0649422	0	0	0	0	0	0	0.161322	0	0.490863	0	0
XLOC_011695	Pcdh1	chr18:38356347-38371491	0.849642	0	-1.79769e+308	0.000167632	0	0	0	0	0	0.24783	0.245566	0	0	0	0
XLOC_011698	Gnpda1	chr18:38487190-38498647	39.2102	8.71232	-2.1701	1.46602e-11	0.338725	0	0	0	-0.310209	0	0.258231	0	0.201974	0	0
XLOC_011703	Prelid2	chr18:42035349-42110879	52.1922	0	-1.79769e+308	8.58389e-07	0.17567	0	0	0.170742	0	0	-0.123634	0	-0.172494	0	0
XLOC_011706	Lars	chr18:42362002-42421829	10.5238	22.0063	1.06426	0.00275545	0	0	0	0.346294	0	0.785672	0	0	1.15432	0	0.747143
XLOC_011723	Fem1c	chr18:46661351-46685627	9.50324	9.70233	0.0299104	0.956403	0	0	0	0	0	0	0	0	0.324974	0	0.306459
XLOC_011724	Ticam2	chr18:46717884-46734187	0.341242	1.14491	1.74636	0.00214648	-0.0971119	0	0	0	0	0	0	0	0	0	0.136547
XLOC_011725	Tmed7	chr18:46745581-46757189	24.0826	19.6047	-0.296793	0.380793	0.874745	0	0	0	0	0.707254	0	0	0.290704	0	0.457877
XLOC_011727	Atg12	chr18:46892070-46901233	14.5023	13.0424	-0.153066	0.698464	0	0	0	0	0	0	0.406583	0	0.56694	0	0.867328
XLOC_011733	Cep120	chr18:53807804-53904333	9.27699	11.3985	0.29712	0.424929	0	0	0	0	0	0	0	0	0.633849	0	0.421584
XLOC_011734	Zfp608	chr18:55047698-55152253	0.728912	12.7947	4.13366	0	0	0	0	0	0.297114	0.182167	0	0.328326	0.224622	0.176065	0.210832
XLOC_011742	2010002N04Rik	chr18:60633842-60661637	71.1768	27.7762	-1.35756	6.79323e-05	0	0	0	0	0	0	0	0.914908	1.13793	0.872035	0.640548
XLOC_011744	Synpo	chr18:60753643-60783959	0.140734	0.0300248	-2.22874	1	0	0	0	0	0	0	0	0	0.822932	0	0.606661
XLOC_011745	Ndst1	chr18:60844157-60908019	18.3225	10.7276	-0.772296	0.0249364	0	0	0	0	0.353449	0	0	0	0.664659	0	0
XLOC_011751	Ppargc1b	chr18:61451093-61560085	0.670658	4.46411	2.73472	2.14246e-07	0	0	0	0	0.267558	0	0	0	0.623907	0	0
XLOC_011760	Fbxo38	chr18:62663712-62708524	11.4714	14.5177	0.339764	0.362076	0	0	0	0	0	0	0	0	0	0	0.257081
XLOC_011767	Nars	chr18:64659300-64676211	40.7154	52.3252	0.361931	0.332516	0	0	0	0	0.62787	0.878345	1.12221	0	1.00003	0	0.856267
XLOC_011772	Lman1	chr18:66140392-66162289	50.8648	28.3285	-0.844413	0.0296593	0	0	0	0	0	0	0	0	0	0	0.421772
XLOC_011779	Afg3l2	chr18:67564417-67608790	11.9305	15.9973	0.423175	0.260555	0	0	0	0.232302	0	0	0	0	0.206489	0	0
XLOC_011783	Seh1l	chr18:67934529-67959541	0.533665	0.482085	-0.146648	0.985825	0.291469	0	0	0	0	0	0	0	-0.262638	0	0
XLOC_011787	Rab27b	chr18:70138784-70301244	63.4382	21.6358	-1.55193	6.37689e-07	0.654472	0	0	0	0	0.762692	0	0.441667	0.605317	0.582224	0.68347
XLOC_011789	4930503L19Rik	chr18:70612378-70660717	7.1274	6.23062	-0.194	0.708984	0.324876	0	0	0	0.324241	0.629138	0.427875	0	-0.171362	0	0.822876
XLOC_011790	Poli	chr18:70668267-70689975	11.8962	12.6806	0.0921225	0.855835	0	0	0	0.132601	0	0	0.223796	0	0	0	0.40936
XLOC_011793	Elac1	chr18:73894691-73914142	2.62001	2.22768	-0.23403	0.657261	0	0	0	0	0	0	0.215925	0	0.268838	0	0.345032
XLOC_011813	Ctdp1	chr18:80604697-80666406	11.7684	19.0937	0.698179	0.12591	0	0	0	0	0	0	0	0	0.4247	0	0
XLOC_011816	Atp9b	chr18:80930879-81130797	9.21278	5.38993	-0.773371	0.0249569	0	0	0	0	0	0	0	0	0.688359	0	0
XLOC_011820	Zfp236	chr18:82762988-82862126	6.74079	3.36157	-1.00378	0.00202809	0	0	0.222093	0	0	0	0	0.349152	0.232217	0	0.352099
XLOC_011823	Tshz1	chr18:84180942-84256579	11.7882	14.7927	0.327548	0.368297	0	0	0	0	0	0	0	0.447885	0	0	0
XLOC_011955	1810055G02Rik	chr19:3708324-3717881	5.89649	3.8375	-0.619688	0.235366	0	0	0	0	0	0	0	0	0.755668	0	-0.219433
XLOC_011956	Suv420h1	chr19:3767420-3818303	10.9084	6.76462	-0.689357	0.0904601	0	0	0	0	0	0.21718	0.374443	0	0.742755	0.138967	0.501832
XLOC_011957	Chka	chr19:3851772-3894488	3.67158	8.11969	1.14502	0.0129939	0	0	0	0	0	0	0	0	1.33985	0	0
XLOC_011958	Unc93b1	chr19:3934963-3949340	2.69054	4.25553	0.661446	0.21481	0	0	0	0	0	0.325303	0	0	0.840693	0	0.510549
XLOC_011963	Nudt8	chr19:4000250-4007005	10.4065	7.94742	-0.388923	0.548142	-0.294562	0	0	0.151208	0.128972	0	0.147015	0	0.464719	0	0
XLOC_011965	Cdk2ap2	chr19:4096683-4099017	55.8128	23.9271	-1.22195	0.00163309	0	0	0	0	0	0.294886	0	0	-0.10178	0	0.30317
XLOC_011966	Pitpnm1	chr19:4099983-4125880	7.69514	0.128379	-5.90547	0.000376488	0	0	0	0	0	0	0	0.471204	0.567772	0	0
XLOC_011969	Coro1b	chr19:4148662-4154035	158.572	87.3525	-0.860216	0.00506431	0	0	0	0	0	0	0	0	0.270053	0	0
XLOC_011971	Ppp1ca	chr19:4192113-4201603	471.744	368.514	-0.356286	0.333524	0	0	0	0	0	0.198646	0.20246	0	0.499745	0	0
XLOC_011973	Pold4	chr19:4231898-4233634	131.866	28.3302	-2.21866	9.15058e-13	0	0	0	0	0	0	0	0	0	0	0.275009
XLOC_011979	Zdhhc24	chr19:4878667-4885397	10.2916	6.11003	-0.752218	0.0860722	0	0	0	0	0.232854	0	0	0	0.216248	0	0.637254
XLOC_011983	Rin1	chr19:5050807-5057071	0.154747	0.147656	-0.067678	1	0	0	0	0	0	0	0	0	0.612789	0	0.380377
XLOC_011985	Yif1a	chr19:5088537-5098418	30.4694	12.8293	-1.24792	0.00881265	0	0	0	0	0	0	0	0	0.469837	0	0
XLOC_011988	Eif1ad	chr19:5366812-5371511	13.2163	20.114	0.605878	0.0743723	0	0	0	0	0	0	0.215058	0	0.372925	0	0
XLOC_011991	AI837181	chr19:5425143-5427316	27.2217	29.4137	0.111734	0.784291	0	0	0	0	0	0	0	0	0.506891	0	0
XLOC_011993	Fibp	chr19:5460625-5465020	22.6661	19.4062	-0.224021	0.617748	-0.226227	0	0	0	0	0	0.140374	0	0.447678	0	0
XLOC_011995	Cfl1	chr19:5490454-5494031	1192.36	1118.35	-0.092453	0.825466	0	0	0	0	0	0	0.302577	0	0.83909	0	0
XLOC_011997	Gm962	chr19:5567702-5574338	9.30284	2.58084	-1.84983	6.27391e-06	0	0	0	0.137052	0	0.303293	0.422491	0	0.812606	0	0
XLOC_011999	Rela	chr19:5637489-5648130	33.5695	29.8463	-0.169596	0.635098	0	0	0	0	0	0	0	0	0.520387	0	0.260649
XLOC_012000	Map3k11	chr19:5664634-5702864	39.8962	50.9029	0.351498	0.513966	0	0	-0.18381	0	0	0	0	0	0.799832	0	0
XLOC_012002	Ltbp3	chr19:5740903-5771401	5.18089	4.1435	-0.322351	0.654499	0	0	0	0	0	0.353742	0.335142	0	0.710248	0	0
XLOC_012003	Slc25a45	chr19:5877549-5886497	20.6388	24.4261	0.243062	0.55113	0	0	0	0.158938	0	0	0	0	0	0	0
XLOC_012004	Syvn1	chr19:6046575-6057751	34.2397	17.0742	-1.00385	0.0149237	0	0	0	0	0	0	0.292849	0	0.675964	0	0.30702
XLOC_012013	Atg2a	chr19:6241667-6262304	8.10318	8.26355	0.0282722	0.946879	0	0	0	0	0	0	0	0	0.366033	0	0.286816
XLOC_012016	Ehd1	chr19:6276895-6300096	16.0461	11.2779	-0.508729	0.133571	0	0	0	0	0	0	0.194217	0.987146	0.88435	0	0
XLOC_012026	Ppp1r14b	chr19:7049537-7051814	178.736	251.361	0.491933	0.197821	-0.25531	0	0	0	0	0	0.236207	0	0.332383	0	-0.297294
XLOC_012027	Trpt1	chr19:7070620-7093959	1.02863	0.40584	-1.34174	0.986987	0	0	0	0	0	0	0	0	0.387954	0	0
XLOC_012029	Rcor2	chr19:7341848-7349715	2.40635	13.6279	2.50165	9.9638e-08	0	0	0	0	0	0	0	0	0.164099	0	0
XLOC_012031	Atl3	chr19:7568055-7614160	17.5516	12.88	-0.446474	0.187078	0	0	0	0	0	0	0.293451	0	0.269475	0	0.332918
XLOC_012041	Stx5a	chr19:8815913-8830132	30.3859	19.2075	-0.661729	0.0500087	0	0	0	0	0	0	0	0	0.923906	0	0.675295
XLOC_012044	Zbtb3	chr19:8876985-8880218	1.59277	1.10732	-0.524469	0.483565	0	0	0	0	0	0	0	0.266957	0.271307	0	0
XLOC_012045	Bscl2	chr19:8893890-8923173	102.305	40.7262	-1.32884	0.00219957	0	0	0	0	0	0.154764	0	0	0.29975	0	0.153411
XLOC_012047	Ubxn1	chr19:8946048-8950146	132.424	127.155	-0.0585795	0.879404	0	0	0	0	0	0	0.302718	0	0.576658	0	0.312338
XLOC_012049	Ganab	chr19:8967399-8991225	60.0687	61.408	0.0318127	0.943888	0.456444	0	0	0	0	0.280073	0	0	0.132856	0	0
XLOC_012050	B3gat3	chr19:8994882-9003846	30.8872	18.9858	-0.702089	0.0951584	0	0	0	0	0	0	0.163691	0	-0.148809	0	0.11463
XLOC_012053	Tut1	chr19:9028330-9040700	6.28147	16.8498	1.42355	0.000134821	0	0	0	0	0	0	0	0.455757	0.427069	0	0
XLOC_012055	Ahnak	chr19:9063749-9151409	28.2831	2.86404	-3.30381	6.03105e-05	0.192372	0	0	0.301662	0	0.116185	0	0.334296	0	0	0
XLOC_012056	Fth1	chr19:10057192-10059582	2375.75	834.444	-1.5095	6.73329e-06	0	0	0	0	0.268823	0.266962	0	0.324912	0.392014	0	0.298318
XLOC_012060	1810006K21Rik	chr19:10278691-10282314	319.477	299.974	-0.0908761	0.823204	0.247295	0	0	0	0	0	0.19636	0	-0.618487	0	0.229165
XLOC_012063	Cybasc3	chr19:10644749-10664434	8.60011	4.33424	-0.988578	0.0153672	-0.23622	0	0	0	0	0	0.279736	0	0.529148	0	0.204268
XLOC_012064	Ddb1	chr19:10680114-10704311	65.6868	104.796	0.673908	0.0283995	0	0	0	0	0	0	0	0	0.565343	0	0
XLOC_012097	Lpxn	chr19:12873098-12908298	51.5428	1.31494	-5.2927	0	0	0.144273	0.129546	0.150548	0.159026	0.477965	0.199723	0	-0.138696	0	0.573736
XLOC_012125	Gnaq	chr19:16207320-16463180	1.13087	9.5777	3.08225	1.08566e-12	0	0	0	0	0.202842	0	0	0	0	0	0
XLOC_012140	Tmem2	chr19:21852831-21932817	5.38665	4.05922	-0.408184	0.295425	0	0	0	0	0	0.142201	0.294488	0.604402	0.295339	0	0.247492
XLOC_012143	Klf9	chr19:23215538-23242555	2.94623	0.284335	-3.37321	1.14516e-12	0.377081	0	0	0	0	0.997114	0.834002	0	1.15961	0	0.910676
XLOC_012155	Vldlr	chr19:27291509-27328721	0.0734379	0.278564	1.92341	1	0	0	0	0	0	0	0	0	0	0	1.95805
XLOC_012159	Ppapdc2	chr19:28997553-29042275	6.09604	6.4808	0.0883002	0.855763	0.131095	0	0	0.117988	0.178145	0	0	0	0	0	0.293567
XLOC_012160	Cdc37l1	chr19:29064983-29092059	6.6037	7.7651	0.233731	0.735136	0	0	0	0	0	0.43258	0.286028	0	0.537717	0	0.599245
XLOC_012164	Rcl1	chr19:29175864-29218333	9.98784	22.7794	1.18948	0.000860865	0.188789	0	0	0	0	0	0	0	0.297691	0	0
XLOC_012166	Jak2	chr19:29326317-29387570	34.1485	14.6361	-1.22229	7.60501e-05	0	0	0	0	0	0.733234	0.373518	-0.344046	-0.324604	0	0.629211
XLOC_012167	Cd274	chr19:29441927-29462584	12.0085	14.6344	0.285307	0.425313	0	0	0	0	0	0	0.803526	0	0.704197	0	1.25348
XLOC_012168	Pdcd1lg2	chr19:29474361-29548466	0.469736	2.81533	2.58338	7.14064e-07	0.334713	0	0.225877	0.168242	0.385153	-0.237803	0	-0.204569	0	0	0.194446
XLOC_012173	Uhrf2	chr19:30104943-30168214	12.8583	12.3913	-0.0533716	0.911866	0	0	0	0	0.370802	0	0.179372	0	0	0	0.426044
XLOC_012177	2700046G09Rik	chr19:32463705-32465674	1.58965	0.788814	-1.01095	0.0851054	0	0	0	0	0	0.243061	0	0	0	0	0.425644
XLOC_012186	Fas	chr19:34365148-34402260	1.38736	0	-1.79769e+308	0.0232638	0	0	0	0	0.148066	0	0	0	0	0	0.586757
XLOC_012187	Ifit2	chr19:34625183-34651024	0.160238	5.32682	5.05499	0	0	0	0	0	0	0	0	0	0.16444	0	0.522743
XLOC_012196	Pcgf5	chr19:36422984-36535306	6.09024	7.07431	0.216091	0.824989	0.207051	0	0	0	0.216848	0.582825	0.378428	0.727219	0.677162	0.723373	0.785686
XLOC_012197	Hectd2	chr19:36629128-36763969	2.35431	0.0576701	-5.35134	1.80239e-14	0.583129	0	0.757072	0	0.826885	1.79144	1.52064	1.27277	1.24093	0	1.96138
XLOC_012198	Tnks2	chr19:36908721-36967967	17.3938	15.7518	-0.143058	0.716412	0	0	0	0	0	0	0	0	0.472261	0	0.441601
XLOC_012199	Btaf1	chr19:37000568-37088547	6.58077	10.692	0.700202	0.0671569	0	0	0	0	0	0	0.318452	0	0.922614	0	0.303469
XLOC_012231	Zdhhc16	chr19:42007961-42055629	8.59056	15.8342	0.882222	0.143982	0	0	0	0	0	0.147107	0	0	-0.104894	0	0
XLOC_012232	Ubtd1	chr19:42056252-42109139	15.6912	12.122	-0.372329	0.376251	0	0	0	0	0	0.330407	0.519037	0	0.856676	0	0.643648
XLOC_012237	Marveld1	chr19:42221878-42226193	7.04465	6.34759	-0.150318	0.729691	0.301123	0	0	0	0	0.866098	0.660876	0	0.628239	0	0.914524
XLOC_012238	Zfyve27	chr19:42245056-42269592	6.65548	4.91314	-0.437898	0.257372	0	0	0	0	0	0	0	0.236896	0.292623	0	0
XLOC_012244	Cutc	chr19:43827512-43843128	2.72474	3.20438	0.233922	0.74303	0	0	0	0	0.272379	0.285819	0	0	0.175345	0	0.468087
XLOC_012253	Fam178a	chr19:45005608-45059040	6.36753	11.9464	0.907771	0.0135514	0	0	0	0	0	0	0	0.485728	0.378519	0	0
XLOC_012255	Peo1	chr19:45081047-45087252	1.68531	5.64535	1.74405	1.93728e-05	0	0	0	0	0.219201	0	0	0	0.225202	0	0.109819
XLOC_012256	Lzts2	chr19:45089665-45120262	1.24518	2.304	0.887785	0.133822	0.455507	0	0	0	0.184579	0	0	0	0	0	0
XLOC_012260	Btrc	chr19:45438223-45607833	3.75553	4.80932	0.356815	0.369049	0.380565	0	0	0.128746	0.238452	0	0.114945	0	0.380928	0	0
XLOC_012263	Hps6	chr19:46077967-46080663	6.61379	3.63407	-0.863891	0.0300261	0	0	0	0	0	0	0	0	0.329969	0	0
XLOC_012268	Nfkb2	chr19:46377682-46401646	15.1588	11.5446	-0.392932	0.362689	0	0	0	0	0	0	0	0	0.341217	0	0
XLOC_012269	Fbxl15	chr19:46402673-46413150	0.898277	1.55577	0.792399	0.780635	0	0	0	0.148307	0	-0.139907	0	0	0.387191	0	0
XLOC_012271	Tmem180	chr19:46431369-46449746	22.3865	13.1161	-0.771295	0.0360955	0	0	0	0.14429	0	0	0	0	0.625929	0	0
XLOC_012278	Cnnm2	chr19:46836086-46953418	2.69792	9.97771	1.88686	0.000491498	0	0	0	0	0	0	0	0	0.509359	0	0.636631
XLOC_012280	Taf5	chr19:47142237-47165163	1.91594	5.50928	1.52381	0.0364289	0.146655	0	0	0	0	0	0	0	0	0	0
XLOC_012283	Slk	chr19:47654508-47719736	24.2441	21.494	-0.1737	0.617883	0	0	0	0.157996	0.265846	0	0.302577	0	0	0	0.230392
XLOC_012285	Gsto1	chr19:47929478-47939278	18.9443	42.7757	1.17503	0.000613446	0	0	0	0	0	0	1.42161	0	0.859598	0	1.62464
XLOC_012291	Add3	chr19:53214934-53321889	7.83477	16.2399	1.05158	0.00300155	0	0	0	0.4797	1.09839	1.15461	0	0	0.761734	0	1.41346
XLOC_012294	Smc3	chr19:53674241-53720321	30.6245	48.5466	0.664686	0.0339327	0	0	0	0	0	0	-0.223128	0	0.231463	0	0
XLOC_012296	Pdcd4	chr19:53966720-54107768	82.1613	53.5957	-0.616343	0.105666	0.304296	0	0	0	0	0	0	0	1.22574	0	0
XLOC_012298	Adra2a	chr19:54119671-54123472	0.101023	0.0208542	-2.27627	1	0	0	0	0	0	0	0	0	0.214441	0	0
XLOC_012301	Vti1a	chr19:55390559-55702181	10.9589	11.7942	0.105968	0.802801	0.194598	0	0.215868	0	0	0.234607	0.465363	0	0.629669	0	0.320041
XLOC_012302	Tcf7l2	chr19:55816299-56008145	0.0376841	0.879875	4.54527	4.48605e-07	0	0	0	0	0	0	0	0	0.264053	0	0
XLOC_012306	Nhlrc2	chr19:56603650-56677994	6.02623	4.76488	-0.338817	0.461799	0	0	0	0.17762	0.185268	0	0.284417	0	0.220242	0	0.121629
XLOC_012312	Trub1	chr19:57527395-57565495	2.71704	5.90353	1.11954	0.0150877	0	0	0	0	0	0	0	0	0	0	0.0718841
XLOC_012336	Tcirg1	chr19:3896049-3907133	9.3929	21.383	1.18682	0.000866826	0	0	0	0	0	0	0	0	0.13155	0	0
XLOC_012337	Ndufs8	chr19:3908863-3912904	52.607	68.2412	0.375388	0.3125	-0.162579	0	0	0	0	-0.130587	0	0	0.337373	0	0
XLOC_012338	Aldh3b1	chr19:3913490-3929716	0.0948768	0.597115	2.65388	0.00221021	0	0	0	0	0	0	0	0	0.562676	0	0.236594
XLOC_012339	Ndufv1	chr19:4007498-4012762	16.2433	29.0932	0.840837	0.0284578	0	0	0	0	0	0	0.217217	0	0.755763	0	0
XLOC_012343	Aip	chr19:4099983-4125880	37.231	24.1861	-0.622327	0.130092	0	0	0	0	0	0	0	0	0.557502	0	0.224016
XLOC_012348	Rad9	chr19:4192113-4201603	18.4454	18.3461	-0.00778439	0.996511	0.15611	0	0	0	0	0	0	0	0.294349	0	0
XLOC_012356	Rce1	chr19:4622550-4625861	13.0863	9.74302	-0.425615	0.38766	0	0	0	0	0	0	0.275127	0	0.177065	0	0
XLOC_012357	Rbm14	chr19:4783645-4811634	20.7473	31.1456	0.586103	0.165922	0	0	0	0	0	0	0	0	0.685732	0	0
XLOC_012368	Pacs1	chr19:5133684-5273119	40.043	16.9074	-1.24389	3.03974e-05	0	0	0	0	0	0	0.306491	0	0.398973	0	0
XLOC_012371	Banf1	chr19:5364639-5366645	104.849	175.118	0.740012	0.0238971	0	0	0	0.0882279	0	0	0	0	0	0	0
XLOC_012372	Sart1	chr19:5377522-5390069	13.4161	19.1979	0.516987	0.112228	0	0	0	0.107768	0	0.087476	0	0	-0.116382	0	0
XLOC_012374	Ccdc85b	chr19:5447697-5457563	1.24352	2.58711	1.05691	0.0224756	0	0	0	0	0	0	0	0	0.337074	0	0
XLOC_012376	Mus81	chr19:5482740-5488340	7.24397	4.59728	-0.655998	0.158201	0	0	0	0	0	0	0.239793	0	0.309268	0	0
XLOC_012383	Ehbp1l1	chr19:5707373-5729666	50.7629	35.5224	-0.515045	0.312042	0	0	0	0	0	0	0.189833	0	0	0	0
XLOC_012384	Sssca1	chr19:5730305-5731721	10.9869	24.9928	1.18572	0.00648904	0	0	0	0	0	0	0.269708	0	0.577375	0	0
XLOC_012385	Scyl1	chr19:5740903-5771401	33.5046	19.4013	-0.788205	0.0315208	0	0	0	0	0	0	0	0	0.43596	0	0
XLOC_012388	Frmd8	chr19:5850973-5875246	10.6024	22.8249	1.10621	0.00125121	0	0	0	0	0	0	0	0	0.139246	0	0
XLOC_012391	Cdc42ep2	chr19:5917555-5924816	0.945171	0.329562	-1.52002	0.0254009	0	0	0	0	-0.18358	0	0	0.220206	0.471384	0	0
XLOC_012396	1110014N23Rik	chr19:6062820-6077749	10.9039	9.59058	-0.185148	0.73536	0	0	0	0	0	0	0	0	0.712643	0	0.149773
XLOC_012397	Zfpl1	chr19:6080037-6084914	22.2377	19.0472	-0.223432	0.650431	0	0	0	0	0	0	0	0	0.661284	0	0
XLOC_012399	Snx15	chr19:6119396-6128299	16.8499	10.253	-0.716687	0.130736	0	0	0	0	0	0	0.289355	0	0.334586	0	0.298286
XLOC_012401	Ppp2r5b	chr19:6226400-6235840	9.23448	2.19215	-2.07469	5.45638e-08	0	0	0	0	0	0	0	0	0.25656	0	0.125598
XLOC_012404	Ccdc88b	chr19:6919112-6932701	18.1517	12.7074	-0.514445	0.109682	0	0	0	0	0	0	0	0	0.43551	0	0
XLOC_012409	Gpr137	chr19:7012552-7026389	22.7773	9.41777	-1.27414	0.00677576	0	0	0	0	0	0	0	0	0.194452	0	0
XLOC_012411	Fkbp2	chr19:7052228-7054951	226.474	77.4492	-1.54802	9.53692e-06	0.436768	0	0	0	0	0.316992	0	0	-0.671408	0	0
XLOC_012413	Dnajc4	chr19:7062398-7067063	21.6295	5.66577	-1.93265	6.11876e-05	0	0	0	0	0	0	0.343138	0	0.590048	0	0.215192
XLOC_012421	Mark2	chr19:7349885-7416355	30.9202	31.7387	0.0376951	0.93841	0	0	0	0	0	0	0	0	0.640867	0	0
XLOC_012422	AI846148	chr19:7430953-7457516	8.50067	13.9135	0.710839	0.125336	0	0	0	0	0	0	0	0	0.394569	0	0
XLOC_012423	Rtn3	chr19:7492114-7557779	71.1921	69.8716	-0.0270111	0.948005	0.241281	0	0	0.200697	0	0	0.261897	0	0.692995	0	0.260837
XLOC_012431	Slc3a2	chr19:8781371-8797859	164.945	88.8478	-0.892579	0.00426187	0	0	0	0	0	0	0.855901	0	2.07623	0	1.08353
XLOC_012432	Tmem179b	chr19:8847011-8860907	71.8173	55.5229	-0.371249	0.447664	0	0	0	0.116529	0	0.178175	0	0	-0.203346	0	0.189259
XLOC_012453	Dak	chr19:10666595-10679921	4.80285	3.30139	-0.540817	0.308571	0	0	0	0	0	-0.193898	0	0	0.318957	0	0
XLOC_012454	Pga5	chr19:10743446-10752561	10.9271	0	-1.79769e+308	2.66869e-07	0.761094	0	0	-0.496315	0.694364	0	0	0	0	0	0
XLOC_012460	Ccdc86	chr19:11011649-11023756	4.21371	10.8309	1.36199	0.000204478	0	0	0	0	0	0	0.368511	0	0.691143	0	0
XLOC_012472	Ms4a3	chr19:11690002-11715732	328.788	9.1298	-5.17043	0	0.707337	0.491245	0	0	0	0	0	0	0	0	0
XLOC_012475	Stx3	chr19:11844904-11898946	19.6588	6.63609	-1.56677	0.000715191	0	0	0	0.206631	0.230923	0.175596	0	0.172148	0	0.215111	0
XLOC_012506	Tle4	chr19:14522561-14672559	2.26628	9.88707	2.12522	5.44919e-08	-0.20326	0	0	0.165549	0.441675	0.284105	0.164044	1.10428	1.08431	0.419116	0.316822
XLOC_012508	Psat1	chr19:15979612-15999549	21.851	118.168	2.43507	0	0	0	0	0.298858	0.74013	0	0.402361	0	0	0	0.559927
XLOC_012512	Gcnt1	chr19:17400612-17447334	41.1037	14.8561	-1.46821	4.37752e-06	0	0	0	0	0	0	0.56583	0.879194	0.868655	0	0
XLOC_012514	Ostf1	chr19:18654853-18706384	76.8579	30.9767	-1.31101	7.79941e-05	0	0	0	0	0	0.495036	0	0	-0.635685	0	0.329964
XLOC_012519	Gda	chr19:21465796-21547151	10.442	0.0146237	-9.47987	0	0	0	0	0	0	0.186542	0.179236	0	0	0.200321	0.2567
XLOC_012525	Tjp2	chr19:24168991-24299560	5.7819	11.2664	0.962406	0.00648039	0	0	0.319479	0	0	-0.257573	0	0	0	0	0
XLOC_012531	Cbwd1	chr19:24994405-25036106	4.19711	7.33363	0.805132	0.0788146	0	0	0	0	0	0	0	0	0.46532	0	0.284938
XLOC_012540	Insl6	chr19:29395843-29399808	0.304986	0.730358	1.25986	0.203489	0	0	0	0	0	0	0	0	0	0	0.347259
XLOC_012551	Prkg1	chr19:30638976-31839523	0.530343	1.44783	1.4489	0.102276	0	0	0	0.0923341	0	0	0	0.258159	0.150979	0	0
XLOC_012572	Fgfbp3	chr19:36992039-36994089	0.993089	2.31197	1.21912	0.0299684	0	0	0	0	0	0	0.765886	0	0.885297	0	0.801396
XLOC_012575	Ide	chr19:37343230-37418520	22.4104	26.651	0.250019	0.457091	0	0	0	0	0	0	0	0	1.01815	0	0.988794
XLOC_012579	Noc3l	chr19:38862617-38893727	4.58483	7.16912	0.644926	0.0897657	0	0	0	0	0	0.214264	0.257208	0	0	0	0.24778
XLOC_012587	Pdlim1	chr19:40296728-40346106	0.239706	0	-1.79769e+308	1	0	0	0	0	0.524479	0	0	0	1.02477	0	0.371441
XLOC_012589	Aldh18a1	chr19:40624746-40662953	25.7398	24.8393	-0.0513784	0.895992	-0.342007	0	0	0	0	0.579224	0	0	0	0	0
XLOC_012595	Pik3ap1	chr19:41346869-41459873	6.5478	25.6579	1.97032	3.05324e-06	-0.413102	0.209826	0.208652	0	0.501154	0.537125	0.253298	-0.244075	-0.51344	0	0.513102
XLOC_012599	Rrp12	chr19:41933917-41970931	4.23083	11.4358	1.43454	0.000238259	0	0	0	0	0	0	0.563344	0	0.655307	0	0
XLOC_012600	Exosc1	chr19:41997469-42007804	11.6687	24.7185	1.08295	0.0069502	0.207198	0	0	0	0	0.415702	0	0	0	0	0.340214
XLOC_012602	Morn4	chr19:42149428-42160860	6.09631	0.114883	-5.7297	0	0	0	0	0	0	0	0	0	0	0	0.84159
XLOC_012603	Avpi1	chr19:42197764-42203483	2.39925	10.3526	2.10934	3.13869e-05	0	0	0	0	0.637854	0	0	0	1.10782	0	1.00238
XLOC_012613	Slc25a28	chr19:43738288-43749577	13.1149	18.9063	0.52766	0.220109	0	0	0	0	0	0	0.157218	0	0.527926	0	0.137696
XLOC_012618	Erlin1	chr19:44109432-44144275	6.11636	8.63519	0.497556	0.250848	-0.330349	0	0	0	0.119764	0.0944156	0.275346	0.606341	0.520211	0.1592	0.302615
XLOC_012620	Cwf19l1	chr19:44183126-44210366	4.97893	9.47149	0.927757	0.0160597	0	0	0	0	0	0	0	0	0.213828	0	0
XLOC_012628	Ndufb8	chr19:44624740-44629908	52.2988	92.3549	0.82041	0.0327604	0	0	0	0	0	0	0	0	0.217903	0	-0.115049
XLOC_012637	Npm3	chr19:45822223-45824053	18.5425	60.6368	1.70935	1.76137e-06	0	0	0	0	0.322368	0	0.160335	0	0.122973	0	-0.203577
XLOC_012638	Mgea5	chr19:45824620-45858289	28.9364	25.5889	-0.177368	0.673804	0	0	0	0	0	0	0	0	0.996785	0	0
XLOC_012640	9130011E15Rik	chr19:45891905-46073258	4.86753	5.02927	0.047161	0.934839	0	0	0.239729	0	0	0	0	0.292516	0.360916	0	0.202873
XLOC_012643	Nfkb2	chr19:46377682-46401646	8.63859	6.42667	-0.426723	0.525293	0	0	0	0	0	0	0	0	0.341217	0	0
XLOC_012648	Actr1a	chr19:46451303-46470225	49.1137	43.1219	-0.187704	0.585324	-0.162692	0	0	0	-0.247626	0	0	0	0.633983	0	-0.188858
XLOC_012651	Nt5c2	chr19:46961320-47098836	5.11146	17.1406	1.74561	6.17736e-07	0.258921	0	0	0	0	0.171432	0.134766	0.165294	0.290039	0.127394	0
XLOC_012652	Pcgf6	chr19:47108108-47125599	1.88464	7.61515	2.01458	0.000140133	0	0	0	0	0	0	0	0	0	0	0.366194
XLOC_012657	Obfc1	chr19:47575537-47611562	13.2631	4.55955	-1.54045	0.000991579	0	0	0	0	0	0	0	0	0.145431	0	0.205926
XLOC_012660	Itprip	chr19:47969085-47993824	7.01553	6.96785	-0.00983912	0.985541	0	0	0	0	0	0	0	0	0.636836	0	0
XLOC_012662	Xpnpep1	chr19:53065671-53113130	39.052	33.1036	-0.238407	0.517039	0.426665	0	0	0	-0.262952	0	0	0	0	0	0
XLOC_012683	Pdzd8	chr19:59370573-59420270	12.7981	9.85192	-0.377456	0.251189	0.286267	0	0	0	0	0.488439	0.295153	0	-0.233746	0	0.379285
XLOC_012691	Sfxn4	chr19:60913179-60937338	1.09568	0.572299	-0.936981	0.218083	0	0	0	0	0	0	0	0	0	0	0.361902
XLOC_012694	Csf2ra	chr19:61300150-61304340	8.21077	0.413107	-4.31293	6.27831e-15	-0.15911	0	0	0.102514	0	0.285494	0.320415	0	0.541778	0	0
XLOC_012850	Frmd4a	chr2:4073908-4535089	45.3846	20.5584	-1.14248	0.000227932	0	0	0.142509	0	0.129025	0	0.202969	0	0.395642	0	0.152072
XLOC_012857	Upf2	chr2:5872514-5977749	6.79902	9.53101	0.487302	0.205519	0	0	0	0	0	0	0	0	0.502952	0	0
XLOC_012860	Usp6nl	chr2:6243739-6367612	1.87274	4.05539	1.11469	0.0305006	0	0	0	0	0	0	0	0	0.40336	0	0
XLOC_012916	Stam	chr2:13991959-14070317	8.49961	4.57664	-0.893109	0.0162569	0	0	0	0	0	0	0	0	0	0	0.119626
XLOC_012923	Arl5b	chr2:14976908-15004602	4.18672	3.8111	-0.135615	0.772288	0	0	0	0	0	0	0	0.214389	0	0	0
XLOC_012928	Bmi1	chr2:18593957-18608256	102.681	113.23	0.141089	0.770073	0.559264	0	0	0	0	0.659777	0.333904	0	-0.672632	0	0.465348
XLOC_012935	Etl4	chr2:20211539-20732162	0.355717	4.19389	3.55949	9.78504e-13	0	0	0	-0.0882788	0	0	0	0.339002	0.0899555	0	0.10025
XLOC_012937	Thnsl1	chr2:21127350-21136636	1.46191	2.36613	0.694671	0.265162	0	0	0	0.107103	0	0	0	0	-0.112793	0	0.299238
XLOC_012942	Apbb1ip	chr2:22629151-22731173	36.4149	31.5039	-0.208999	0.587593	0	0	0	0	0.129538	0.108293	0.200734	0.133044	0.259683	0	0
XLOC_012943	Pdss1	chr2:22751041-22895760	1.47079	6.98744	2.24817	0.187698	0	0	0	0.11807	0.116287	0	0	0	0	0	-0.227003
XLOC_012958	Nelf	chr2:24909898-24918401	17.7557	10.784	-0.719394	0.0512923	0	0	0	0	0.449611	0	0	0	0	0	0.586771
XLOC_012970	Man1b1	chr2:25188262-25207733	12.1216	14.0763	0.215692	0.550439	0	0	0	0	0	0	0.253071	0	0.287634	0	0
XLOC_012978	Fbxw5	chr2:25356282-25360992	16.0317	6.82766	-1.23146	0.00152021	0	0	0	0	0	0	0	0	0.318974	0	0.209331
XLOC_012991	Gpsm1	chr2:26171052-26207630	14.7636	8.22423	-0.844092	0.0243377	0	0	0	0	0	0	0	0	0.459229	0	0
XLOC_013000	5930434B04Rik	chr2:26865444-26876609	7.13984	12.2867	0.783129	0.110786	0	0	0	0	0	0	0	0	0.409434	0	0
XLOC_013007	Olfm1	chr2:28048612-28086256	0.0802965	0.0301847	-1.41152	1	0	0	0	0	0	0	0	0	0.317833	0	0
XLOC_013012	Tsc1	chr2:28496762-28546754	5.57208	9.35226	0.747098	0.0324037	0	0	0	0	0	0	0	0	0.141446	0	0
XLOC_013017	Setx	chr2:28979109-29038071	5.64951	9.3371	0.724849	0.0389069	0.278692	0	0	0	0	0	0	0	0.653348	0	0
XLOC_013018	Med27	chr2:29202338-29380308	25.7136	17.9094	-0.521817	0.215687	-0.190818	0	0	0	0.1325	0.280597	0.283713	0.507197	0.452934	0	0.275397
XLOC_013021	Coq4	chr2:29643497-29653263	2.89092	9.38186	1.69835	8.73329e-05	0	0	0	0	0	0	0	0	0.234445	0	0
XLOC_013022	Slc27a4	chr2:29658160-29673887	4.98472	5.58545	0.164159	0.711716	0	0	0	0	0	0	0	0	0.153101	0	0.165366
XLOC_013023	Urm1	chr2:29675613-29700522	8.99572	16.0639	0.836516	0.0490006	0	0	0	0	0	0	0	0.403419	0.350345	0	0
XLOC_013024	Cercam	chr2:29725013-29738360	13.7129	7.27411	-0.914696	0.00989091	0	0	0	0	0	0	0	0	0.453451	0	0.170464
XLOC_013025	Odf2	chr2:29745018-29787266	23.0392	17.6947	-0.380777	0.333596	0	0	0	0	0	0	0	0	0.426836	0	0
XLOC_013027	Spna2	chr2:29821079-29887040	20.6144	22.7248	0.140618	0.712109	0.173451	0	0	0	0	0	0.126205	0	0.316088	0	0
XLOC_013028	Set	chr2:29917515-29928097	82.6029	247.765	1.58471	6.88224e-07	0.207789	0	0	0.35482	0.489446	0	0.222931	0	0	0	0.234569
XLOC_013030	Tbc1d13	chr2:29989264-30007533	14.3376	19.7449	0.461675	0.161765	0	0	0	0	0	0	0.2599	0	0.313752	0	0.35996
XLOC_013032	Lrrc8a	chr2:30093288-30119310	3.51375	4.28648	0.28678	0.496922	0	0	0	0	0	0	0.336146	0	0	0	0
XLOC_013036	Dolpp1	chr2:30247935-30271268	9.76248	7.69017	-0.344232	0.572034	0	0	0	0	0	0	0	0	0.283003	0	0
XLOC_013040	Mettl11a	chr2:30663459-30678548	5.97746	11.261	0.91373	0.0735101	0	0	0	0	0	0	0.18439	0	0	0	0.177544
XLOC_013044	Gpr107	chr2:31007832-31074439	8.28003	3.72417	-1.15272	0.00269133	0	0	0	0	0	0.26891	0	0	0.238499	0	0.353273
XLOC_013046	Ass1	chr2:31325789-31376190	1.95401	43.5911	4.47952	0	0	0	0	0	0	0	0	0	1.07993	0	0.321881
[truncated: 2,090 more rows]
